# Supplementary material for: 5,5′-Bis[(2,2,2-trifluoro­eth­oxy)meth­yl]-2,2′-bipyridine
Source: Acta Crystallogr Sect E Struct Rep Online. 2011 Jan 12;67(Pt 2):o355–6. doi: 10.1107/S1600536811000730 (PMC3051693; doi:10.1107/S1600536811000730)
Supplement: Supplementary file 1 [file e-67-0o355-sup1.cif]

##############################################################################
###                                                                        ###
###        Electronic paper (Acta Crystallographica Section E)             ###
###                                                                        ###
##############################################################################
#                                                                            #
# This CIF contains the data in a paper accepted for publication in Acta     #
# Crystallographica Section E. It conforms to the requirements of Notes      #
# for Authors for Section E, and has been peer reviewed under the auspices   #
# of the IUCr Commission on Journals.                                        #
#                                                                            #
# Full details of the Crystallographic Information File format               #
# are given in the paper "The Crystallographic Information File (CIF):       #
# a New Standard Archive File for Crystallography" by S. R. Hall, F. H.      #
# Allen and I. D. Brown [Acta Cryst. (1991), A47, 655-685].                  #
#                                                                            #
# The current version of the core CIF dictionary is obtainable from          #
# ftp://ftp.iucr.org/pub/cif_core.dic. The current version number is 2.4.    #
#                                                                            #
# Software is freely available for graphical display of the structure(s) in  #
# this CIF.  For information consult the CIF home page http://www.iucr.org/  #
# cif/home.html                                                              #
#                                                                            #
# This file may be used for bona fide research purposes within the           #
# scientific community so long as proper attribution is given to the journal # 
# article from which it was obtained.                                        #
#                                                                            #
##############################################################################
                                             
data_I
_audit_creation_method     SHELXL97
_chemical_name_systematic
;
5,5'-Bis[(2,2,2-trifluoroethoxy)methyl]-2,2'-bipyridine
;
_chemical_name_common     ?
_chemical_formula_moiety     'C16 H14 F6 N2 O2'
_chemical_formula_sum     'C16 H14 F6 N2 O2'
_chemical_formula_iupac     'C16 H14 F6 N2 O2'
_chemical_formula_weight     380.29
_chemical_melting_point     ?
_symmetry_cell_setting     triclinic
_symmetry_space_group_name_H-M     'P -1'
_symmetry_space_group_name_hall     '-P 1'
loop_
    _symmetry_equiv_pos_as_xyz
    'x, y, z'
    '-x, -y, -z'
_cell_length_a     4.6573(2)
_cell_length_b     5.6842(3)
_cell_length_c     15.7273(8)
_cell_angle_alpha     94.298(3)
_cell_angle_beta     98.473(3)
_cell_angle_gamma     105.689(4)
_cell_volume     393.57(3)
_cell_formula_units_Z     1
_cell_measurement_reflns_used     3201
_cell_measurement_theta_min     2.64
_cell_measurement_theta_max     27.07
_cell_measurement_temperature     100.00(10)
_exptl_crystal_description     prism
_exptl_crystal_colour     colourless
_exptl_crystal_size_max     0.2
_exptl_crystal_size_mid     0.14
_exptl_crystal_size_min     0.12
_exptl_crystal_density_diffrn     1.605
_exptl_crystal_density_meas     1.53
_exptl_crystal_density_method     'w/v'
_exptl_crystal_F_000     194
_exptl_absorpt_coefficient_mu     0.154
_exptl_absorpt_correction_type     multi-scan
_exptl_absorpt_process_details     '(SADABS; Bruker, 2008)'
_exptl_absorpt_correction_T_min     0.6639
_exptl_absorpt_correction_T_max     0.7455
_exptl_special_details     ?
_diffrn_ambient_temperature     100.00(10)
_diffrn_radiation_type     MoK\a
_diffrn_radiation_wavelength     0.71073
_diffrn_radiation_monochromator     graphite
_diffrn_measurement_device_type     'Bruker APEXII CCD area-detector'
_diffrn_measurement_method     '\f and \w'
_diffrn_reflns_number     6627
_diffrn_reflns_av_R_equivalents     0.0236
_diffrn_reflns_theta_min     1.32
_diffrn_reflns_theta_max     26.37
_diffrn_reflns_theta_full     25
_diffrn_measured_fraction_theta_max     0.983
_diffrn_measured_fraction_theta_full     0.986
_diffrn_reflns_limit_h_min     -5
_diffrn_reflns_limit_h_max     5
_diffrn_reflns_limit_k_min     -7
_diffrn_reflns_limit_k_max     7
_diffrn_reflns_limit_l_min     -19
_diffrn_reflns_limit_l_max     19
_refine_special_details
;
 Refinement of F^2^ against ALL reflections.  The weighted R-factor wR and
 goodness of fit S are based on F^2^, conventional R-factors R are based
 on F, with F set to zero for negative F^2^. The threshold expression of
 F^2^ > 2sigma(F^2^) is used only for calculating R-factors(gt) etc. and is
 not relevant to the choice of reflections for refinement.  R-factors based
 on F^2^ are statistically about twice as large as those based on F, and R-
 factors based on ALL data will be even larger.
;
_reflns_number_total     1577
_reflns_number_gt     1348
_reflns_threshold_expression     I>2\s(I)
_refine_ls_structure_factor_coef     Fsqd
_refine_ls_matrix_type     full
_refine_ls_R_factor_all     0.0382
_refine_ls_R_factor_gt     0.0313
_refine_ls_wR_factor_gt     0.0853
_refine_ls_wR_factor_ref     0.1039
_refine_ls_goodness_of_fit_ref     1.12
_refine_ls_restrained_S_all     1.12
_refine_ls_number_reflns     1577
_refine_ls_number_parameters     146
_refine_ls_number_restraints     0
_refine_ls_hydrogen_treatment     refall
_refine_ls_weighting_scheme     calc
_refine_ls_weighting_details
         'calc w=1/[\s^2^(Fo^2^)+(0.0595P)^2^+0.0940P] where P=(Fo^2^+2Fc^2^)/3'
_atom_sites_solution_hydrogens     geom
_atom_sites_solution_primary     direct
_atom_sites_solution_secondary     difmap
_refine_ls_shift/su_max     0
_refine_ls_shift/su_mean     0
_refine_diff_density_max     0.285
_refine_diff_density_min     -0.268
_refine_ls_extinction_method     none
loop_
    _atom_type_symbol
    _atom_type_description
    _atom_type_scat_dispersion_real
    _atom_type_scat_dispersion_imag
    _atom_type_scat_source
    'C' 'C' 0.0033 0.0016
                         'International Tables Vol C Tables 4.2.6.8 and 6.1.1.4'
    'H' 'H' 0.0000 0.0000
                         'International Tables Vol C Tables 4.2.6.8 and 6.1.1.4'
    'N' 'N' 0.0061 0.0033
                         'International Tables Vol C Tables 4.2.6.8 and 6.1.1.4'
    'O' 'O' 0.0106 0.0060
                         'International Tables Vol C Tables 4.2.6.8 and 6.1.1.4'
    'Cl' 'Cl' 0.1484 0.1585
                         'International Tables Vol C Tables 4.2.6.8 and 6.1.1.4'
    'Co' 'Co' 0.3494 0.9721
                         'International Tables Vol C Tables 4.2.6.8 and 6.1.1.4'
_computing_data_collection     'APEX2 (Bruker, 2010)'
_computing_cell_refinement     'SAINT (Bruker, 2009)'
_computing_data_reduction     'SAINT (Bruker, 2009)'
_computing_structure_solution     'SHELXS97 (Sheldrick, 2008)'
_computing_structure_refinement     'SHELXL97 (Sheldrick, 2008)'
_computing_molecular_graphics     'ORTEP-3 for Windows (Farrugia, 1997)'
_computing_publication_material     'WinGX (Farrugia, 1999)'
loop_
    _atom_site_type_symbol
    _atom_site_label
    _atom_site_fract_x
    _atom_site_fract_y
    _atom_site_fract_z
    _atom_site_U_iso_or_equiv
    _atom_site_adp_type
    _atom_site_calc_flag
    _atom_site_refinement_flags
    _atom_site_occupancy
    _atom_site_disorder_assembly
    _atom_site_disorder_group
    F F1 1.8989(2) 1.22574(16) 0.98212(6) 0.0271(3) Uani d . 1 . .
    F F2 1.8270(2) 1.35589(16) 0.85765(6) 0.0299(3) Uani d . 1 . .
    F F3 1.4537(2) 1.23169(17) 0.92410(6) 0.0294(3) Uani d . 1 . .
    O O 1.4170(2) 0.88799(19) 0.79273(7) 0.0225(3) Uani d . 1 . .
    N N 0.6609(3) 0.3432(2) 0.58189(8) 0.0173(3) Uani d . 1 . .
    C C1 1.1096(3) 0.6201(3) 0.67039(9) 0.0160(3) Uani d . 1 . .
    C C2 0.8935(3) 0.3918(3) 0.64727(10) 0.0174(3) Uani d . 1 . .
    C C3 0.6289(3) 0.5286(2) 0.53652(8) 0.0144(3) Uani d . 1 . .
    C C4 0.8268(3) 0.7658(3) 0.55708(10) 0.0181(3) Uani d . 1 . .
    C C5 1.0718(3) 0.8098(3) 0.62300(10) 0.0189(3) Uani d . 1 . .
    C C6 1.3693(3) 0.6554(3) 0.74291(10) 0.0187(3) Uani d . 1 . .
    C C7 1.6509(4) 0.9271(3) 0.86434(10) 0.0214(4) Uani d . 1 . .
    C C8 1.7066(3) 1.1854(3) 0.90685(10) 0.0204(3) Uani d . 1 . .
    H H2 0.903(4) 0.259(4) 0.6804(12) 0.025(5) Uiso d . 1 . .
    H H4 0.789(4) 0.887(3) 0.5248(11) 0.023(4) Uiso d . 1 . .
    H H5 1.215(4) 0.970(4) 0.6343(12) 0.029(5) Uiso d . 1 . .
    H H6A 1.556(4) 0.658(3) 0.7197(11) 0.021(4) Uiso d . 1 . .
    H H6B 1.327(4) 0.527(3) 0.7796(12) 0.024(4) Uiso d . 1 . .
    H H7A 1.594(4) 0.813(4) 0.9065(12) 0.026(5) Uiso d . 1 . .
    H H7B 1.843(4) 0.916(3) 0.8461(12) 0.028(5) Uiso d . 1 . .
loop_
    _atom_site_aniso_label
    _atom_site_aniso_U_11
    _atom_site_aniso_U_22
    _atom_site_aniso_U_33
    _atom_site_aniso_U_12
    _atom_site_aniso_U_13
    _atom_site_aniso_U_23
    F1 0.0318(5) 0.0225(5) 0.0219(5) 0.0071(4) -0.0072(4) -0.0029(4)
    F2 0.0381(6) 0.0217(5) 0.0283(5) 0.0050(4) 0.0051(4) 0.0072(4)
    F3 0.0266(5) 0.0305(5) 0.0318(5) 0.0125(4) 0.0036(4) -0.0048(4)
    O 0.0264(6) 0.0187(5) 0.0205(6) 0.0106(4) -0.0067(5) -0.0044(4)
    N 0.0208(6) 0.0119(6) 0.0188(6) 0.0044(5) 0.0024(5) 0.0025(5)
    C1 0.0161(7) 0.0164(7) 0.0168(7) 0.0063(6) 0.0046(6) -0.0002(6)
    C2 0.0223(8) 0.0126(7) 0.0182(7) 0.0065(6) 0.0031(6) 0.0027(5)
    C3 0.0162(7) 0.0125(7) 0.0156(7) 0.0044(5) 0.0054(6) 0.0023(5)
    C4 0.0208(7) 0.0133(7) 0.0198(7) 0.0035(6) 0.0026(6) 0.0055(6)
    C5 0.0187(7) 0.0139(7) 0.0217(8) 0.0006(6) 0.0028(6) 0.0022(6)
    C6 0.0192(7) 0.0156(7) 0.0210(8) 0.0061(6) 0.0015(6) -0.0002(6)
    C7 0.0236(8) 0.0205(8) 0.0188(8) 0.0084(6) -0.0033(7) 0.0004(6)
    C8 0.0212(8) 0.0209(8) 0.0183(7) 0.0074(6) -0.0008(6) 0.0015(6)
_geom_special_details
;
 All esds (except the esd in the dihedral angle between two l.s. planes)
 are estimated using the full covariance matrix.  The cell esds are taken
 into account individually in the estimation of esds in distances, angles
 and torsion angles; correlations between esds in cell parameters are only
 used when they are defined by crystal symmetry.  An approximate (isotropic)
 treatment of cell esds is used for estimating esds involving l.s. planes.
;
loop_
    _geom_bond_atom_site_label_1
    _geom_bond_atom_site_label_2
    _geom_bond_site_symmetry_2
    _geom_bond_distance
    _geom_bond_publ_flag
    F1 C8 . 1.3386(17) ?
    F2 C8 . 1.3411(18) ?
    F3 C8 . 1.3347(18) ?
    O C7 . 1.4053(18) ?
    O C6 . 1.4304(17) ?
    N C2 . 1.3322(19) ?
    N C3 . 1.3446(18) ?
    C1 C5 . 1.390(2) ?
    C1 C2 . 1.394(2) ?
    C1 C6 . 1.494(2) ?
    C2 H2 . 0.96(2) ?
    C3 C4 . 1.396(2) ?
    C3 C3 2_666 1.481(3) ?
    C4 C5 . 1.377(2) ?
    C4 H4 . 0.926(19) ?
    C5 H5 . 0.96(2) ?
    C6 H6A . 0.990(19) ?
    C6 H6B . 0.960(19) ?
    C7 C8 . 1.505(2) ?
    C7 H7A . 0.98(2) ?
    C7 H7B . 1.00(2) ?
loop_
    _geom_angle_atom_site_label_1
    _geom_angle_atom_site_label_2
    _geom_angle_atom_site_label_3
    _geom_angle_site_symmetry_1
    _geom_angle_site_symmetry_3
    _geom_angle
    _geom_angle_publ_flag
    C7 O C6 . . 111.24(11) ?
    C2 N C3 . . 117.65(12) ?
    C5 C1 C2 . . 117.07(14) ?
    C5 C1 C6 . . 122.24(13) ?
    C2 C1 C6 . . 120.69(13) ?
    N C2 C1 . . 124.41(13) ?
    N C2 H2 . . 115.6(11) ?
    C1 C2 H2 . . 119.9(11) ?
    N C3 C4 . . 122.04(13) ?
    N C3 C3 . 2_666 117.10(15) ?
    C4 C3 C3 . 2_666 120.85(15) ?
    C5 C4 C3 . . 119.25(13) ?
    C5 C4 H4 . . 122.6(11) ?
    C3 C4 H4 . . 118.2(11) ?
    C4 C5 C1 . . 119.49(14) ?
    C4 C5 H5 . . 119.0(11) ?
    C1 C5 H5 . . 121.5(11) ?
    O C6 C1 . . 108.60(11) ?
    O C6 H6A . . 108.1(10) ?
    C1 C6 H6A . . 110.2(10) ?
    O C6 H6B . . 109.2(11) ?
    C1 C6 H6B . . 110.7(11) ?
    H6A C6 H6B . . 109.9(14) ?
    O C7 C8 . . 107.27(12) ?
    O C7 H7A . . 111.5(11) ?
    C8 C7 H7A . . 108.4(11) ?
    O C7 H7B . . 111.4(10) ?
    C8 C7 H7B . . 107.4(11) ?
    H7A C7 H7B . . 110.6(16) ?
    F3 C8 F1 . . 107.01(12) ?
    F3 C8 F2 . . 106.48(12) ?
    F1 C8 F2 . . 107.15(12) ?
    F3 C8 C7 . . 112.67(13) ?
    F1 C8 C7 . . 110.74(12) ?
    F2 C8 C7 . . 112.46(13) ?
loop_
    _geom_torsion_atom_site_label_1
    _geom_torsion_atom_site_label_2
    _geom_torsion_atom_site_label_3
    _geom_torsion_atom_site_label_4
    _geom_torsion_site_symmetry_1
    _geom_torsion_site_symmetry_2
    _geom_torsion_site_symmetry_3
    _geom_torsion_site_symmetry_4
    _geom_torsion
    _geom_torsion_publ_flag
    C3 N C2 C1 . . . . -1.6(2) ?
    C5 C1 C2 N . . . . 1.9(2) ?
    C6 C1 C2 N . . . . -177.87(13) ?
    C2 N C3 C4 . . . . -1.1(2) ?
    C2 N C3 C3 . . . 2_666 179.43(14) ?
    N C3 C4 C5 . . . . 3.4(2) ?
    C3 C3 C4 C5 2_666 . . . -177.17(15) ?
    C3 C4 C5 C1 . . . . -3.0(2) ?
    C2 C1 C5 C4 . . . . 0.5(2) ?
    C6 C1 C5 C4 . . . . -179.74(13) ?
    C7 O C6 C1 . . . . 177.45(12) ?
    C5 C1 C6 O . . . . 41.49(19) ?
    C2 C1 C6 O . . . . -138.72(14) ?
    C6 O C7 C8 . . . . 174.02(13) ?
    O C7 C8 F3 . . . . 52.09(17) ?
    O C7 C8 F1 . . . . 171.89(12) ?
    O C7 C8 F2 . . . . -68.27(17) ?
loop_
    _geom_hbond_atom_site_label_D
    _geom_hbond_atom_site_label_H
    _geom_hbond_atom_site_label_A
    _geom_hbond_site_symmetry_A
    _geom_hbond_distance_DH
    _geom_hbond_distance_HA
    _geom_hbond_distance_DA
    _geom_hbond_angle_DHA
    _geom_hbond_publ_flag
    C4 H4 N 2_666 0.925(17) 2.464(18) 2.809(2) 102.3(12) yes
    C6 H6A Cg 1_655 0.990(19) 2.59 3.5089(16) 155 yes
data_global
_journal_date_recd_electronic     2010-11-06
_journal_date_accepted     2011-01-06
_journal_name_full     'Acta Crystallographica, Section E'
_journal_year     2011
_journal_volume     67
_journal_issue      2
_journal_page_first     o355
_journal_page_last     o356
_journal_paper_category     QO
_journal_coeditor_code     FK2030
_publ_contact_author_name     'Professor N. Lu'
_publ_contact_author_address
;
Institute of Organic and Polymeric Materials
National Taipei University of Technology
Taipei 106
Taiwan
;
_publ_contact_author_email     normanlu@ntut.edu.tw
_publ_contact_author_fax     '886227317174'
_publ_contact_author_phone     '886227712171'
_publ_section_title
;
5,5'-Bis[(2,2,2-trifluoroethoxy)methyl]-2,2'-bipyridine
;
loop_
    _publ_author_name
    _publ_author_address
    'Lu, Norman'
;
Institute of Organic and Polymeric Materials
National Taipei University of Technology
Taipei 106
Taiwan
;
    'Tu, Wen-Han'
;
Institute of Organic and Polymeric Materials
National Taipei University of Technology
Taipei 106
Taiwan
;
    'Chang, Wei-Hsuan'
;
Institute of Organic and Polymeric Materials
National Taipei University of Technology
Taipei 106
Taiwan
;
    'Wu, Zong-Wei'
;
Institute of Organic and Polymeric Materials
National Taipei University of Technology
Taipei 106
Taiwan
;
    'Su, Han-Chang'
;
Institute of Organic and Polymeric Materials
National Taipei University of Technology
Taipei 106
Taiwan
;
