# Supplementary material for: 5,5′-Bis[(2,2,2-trifluoro­eth­oxy)meth­yl]-2,2′-bipyridine
Source: Acta Crystallogr Sect E Struct Rep Online. 2011 Jan 12;67(Pt 2):o355–6. doi: 10.1107/S1600536811000730 (PMC3051693; doi:10.1107/S1600536811000730)
Supplement: Supplementary file 2 [file e-67-0o355-Isup2.hkl]

#
# h,k,l, Fc-squared, Fo-squared, sigma(Fo-squared) and status flag
#
data_I
_shelx_title ' I12148 in P-1'
_shelx_refln_list_code          4
_shelx_F_calc_maximum       85.18
_exptl_crystal_F_000       194.00
_reflns_d_resolution_high  0.8001
 
loop_
 _symmetry_equiv_pos_as_xyz
 'x, y, z'
 '-x, -y, -z'
 
_cell_length_a     4.6573
_cell_length_b     5.6842
_cell_length_c    15.7273
_cell_angle_alpha  94.298
_cell_angle_beta   98.473
_cell_angle_gamma 105.689
 
_shelx_F_squared_multiplier     1.000
 
loop_
 _refln_index_h
 _refln_index_k
 _refln_index_l
 _refln_F_squared_calc
 _refln_F_squared_meas
 _refln_F_squared_sigma
 _refln_observed_status
   1   0   0       53.14       47.66      0.65 o
   2   0   0        4.10        4.61      0.29 o
   3   0   0       11.91       11.00      0.45 o
   4   0   0      359.60      356.28      9.14 o
   5   0   0       10.68       11.63      1.61 o
  -5   1   0       13.51       15.73      1.00 o
  -4   1   0       35.18       36.31      1.05 o
  -3   1   0      105.07      113.31      1.40 o
  -2   1   0      141.72      139.01      2.37 o
  -1   1   0     2466.64     2312.09     19.54 o
   0   1   0      161.50      179.17      1.28 o
   1   1   0      597.69      598.85      5.66 o
   2   1   0      363.61      355.62      3.62 o
   3   1   0      127.97      131.77      1.74 o
   4   1   0      276.85      269.83      6.06 o
   5   1   0        1.99        3.91      1.37 o
  -5   2   0       25.27       25.58      1.30 o
  -4   2   0        0.07        0.28      0.31 o
  -3   2   0      152.31      159.53      1.87 o
  -2   2   0        4.90        4.77      0.28 o
  -1   2   0      221.00      218.43      1.98 o
   0   2   0     1336.93     1476.68      9.96 o
   1   2   0      716.69      807.44      6.09 o
   2   2   0      124.46      136.28      1.70 o
   3   2   0       36.67       35.57      1.18 o
   4   2   0        0.23       -0.12      0.80 o
  -5   3   0        2.72        3.35      1.15 o
  -4   3   0       70.24       66.71      1.59 o
  -3   3   0       66.61       56.94      1.13 o
  -2   3   0       63.17       75.31      1.27 o
  -1   3   0        6.66        7.84      0.33 o
   0   3   0        0.00       -0.09      0.18 o
   1   3   0       65.99       75.51      1.10 o
   2   3   0       27.42       31.03      0.77 o
   3   3   0        3.54        2.21      0.65 o
   4   3   0      110.47      114.20      3.87 o
  -5   4   0       10.15       12.99      1.38 o
  -4   4   0      266.34      268.56      4.86 o
  -3   4   0       11.39       11.65      0.71 o
  -2   4   0      244.64      260.31      3.05 o
  -1   4   0        1.51        1.86      0.37 o
   0   4   0       55.44       53.98      1.28 o
   1   4   0        0.17        0.32      0.32 o
   2   4   0       18.81       15.69      1.02 o
   3   4   0        5.66        4.07      0.86 o
  -5   5   0      207.68      214.96      8.24 o
  -4   5   0        7.58        7.81      1.01 o
  -3   5   0        1.92        2.43      0.76 o
  -2   5   0       46.02       47.10      1.84 o
  -1   5   0      944.75      953.45     11.25 o
   0   5   0       76.75       76.01      1.53 o
   1   5   0        8.42        7.47      0.67 o
   2   5   0       38.47       32.89      1.75 o
  -4   6   0       62.28       69.52      2.45 o
  -3   6   0       11.34       10.10      1.16 o
  -2   6   0      171.60      163.67      4.48 o
  -1   6   0       91.87       93.17      2.45 o
   0   6   0        0.01       -0.68      0.68 o
   1   6   0       25.45       26.94      2.50 o
  -2   7   0       12.30       18.57      1.55 o
  -1   7   0        0.89        0.54      0.88 o
   1  -7   1       12.57       14.99      1.51 o
   2  -7   1       10.48       11.42      1.49 o
  -1  -6   1       28.18       31.52      2.35 o
   0  -6   1       51.34       57.18      1.80 o
   1  -6   1       71.38       72.58      2.17 o
   2  -6   1       72.37       71.36      2.43 o
   3  -6   1       13.56       14.44      1.30 o
   4  -6   1       35.73       36.61      1.96 o
  -2  -5   1       26.44       21.27      1.47 o
  -1  -5   1        9.14       10.07      1.04 o
   0  -5   1        9.84       10.85      0.89 o
   1  -5   1       48.77       51.66      1.32 o
   2  -5   1       79.95       80.61      1.66 o
   3  -5   1        5.67        4.50      0.84 o
   4  -5   1        0.42        0.41      0.71 o
   5  -5   1        9.97        8.44      2.13 o
  -3  -4   1       44.25       42.25      2.38 o
  -2  -4   1       46.50       43.38      1.37 o
  -1  -4   1      155.73      164.03      1.99 o
   0  -4   1       68.77       69.04      1.28 o
   1  -4   1        3.73        2.91      0.42 o
   2  -4   1       59.96       51.97      1.21 o
   3  -4   1       15.27       14.15      0.76 o
   4  -4   1       13.52       13.78      1.69 o
   5  -4   1      149.92      162.19      3.56 o
  -4  -3   1       39.60       33.16      2.07 o
  -3  -3   1        3.51        3.75      0.72 o
  -2  -3   1       11.27       10.67      0.47 o
  -1  -3   1      107.15      124.97      1.50 o
   0  -3   1       33.82       38.38      0.68 o
   1  -3   1       39.82       41.01      0.74 o
   2  -3   1      231.90      259.04      2.70 o
   3  -3   1       10.39       10.94      0.53 o
   4  -3   1       50.71       50.69      1.41 o
   5  -3   1        0.49        0.39      0.68 o
  -4  -2   1       13.70       13.18      2.61 o
  -3  -2   1       16.31       16.51      0.80 o
  -2  -2   1      128.36      124.85      1.43 o
  -1  -2   1      101.16      112.53      1.15 o
   0  -2   1        0.14        1.23      0.16 o
   1  -2   1       36.71       36.56      0.57 o
   2  -2   1       15.15       14.93      0.64 o
   3  -2   1       62.05       64.02      1.50 o
   4  -2   1       50.52       53.60      1.57 o
   5  -2   1       25.72       27.14      1.28 o
  -5  -1   1       13.49        8.79      1.72 o
  -4  -1   1       66.04       72.67      2.44 o
  -3  -1   1       11.70       11.89      0.55 o
  -2  -1   1      431.40      432.03      5.71 o
  -1  -1   1      123.24      128.90      1.14 o
   0  -1   1     1218.04     1317.05      9.18 o
   1  -1   1      732.83      640.48      4.94 o
   2  -1   1       73.47       78.33      1.16 o
   3  -1   1      612.22      627.03      6.55 o
   4  -1   1      222.12      212.63      3.83 o
   5  -1   1       37.98       35.96      2.01 o
  -5   0   1       50.28       50.76      1.63 o
  -4   0   1       54.30       56.58      2.14 o
  -3   0   1      384.88      381.15      4.13 o
  -2   0   1      391.77      366.60      3.54 o
  -1   0   1        0.16        0.52      0.12 o
   0   0   1       80.75       -0.03      0.03 o
   1   0   1      671.20      619.18      5.41 o
   2   0   1       31.82       28.57      0.58 o
   3   0   1       17.37       18.30      0.61 o
   4   0   1        3.87        4.39      0.66 o
   5   0   1       12.67       12.74      1.26 o
  -5   1   1       12.06       11.62      1.15 o
  -4   1   1       18.68       20.73      0.69 o
  -3   1   1       32.60       39.10      0.68 o
  -2   1   1      806.72      748.60      6.07 o
  -1   1   1      678.09      627.96      6.13 o
   0   1   1      599.55      652.00      4.63 o
   1   1   1       35.25       32.64      0.55 o
   2   1   1      234.54      231.58      2.79 o
   3   1   1        1.61        1.18      0.33 o
   4   1   1       53.37       54.55      2.25 o
   5   1   1       14.79       14.96      2.26 o
  -5   2   1        5.30        4.92      1.05 o
  -4   2   1        0.24        0.03      0.31 o
  -3   2   1      134.58      138.63      1.67 o
  -2   2   1      197.38      200.38      2.43 o
  -1   2   1        5.72        4.81      0.24 o
   0   2   1     1691.38     1835.57     12.31 o
   1   2   1      129.82      154.60      1.68 o
   2   2   1        5.79        4.51      0.38 o
   3   2   1        0.74        0.57      0.51 o
   4   2   1       22.37       22.50      1.29 o
  -5   3   1        1.67        1.00      0.82 o
  -4   3   1       35.13       30.83      1.19 o
  -3   3   1       13.03        9.66      0.42 o
  -2   3   1      141.45      153.94      1.78 o
  -1   3   1     1190.89     1265.40      9.44 o
   0   3   1      332.64      365.86      3.38 o
   1   3   1       25.91       27.95      0.71 o
   2   3   1      271.45      261.76      3.72 o
   3   3   1       52.75       51.54      1.88 o
   4   3   1        0.92        2.05      1.92 o
  -5   4   1      172.79      189.78      4.87 o
  -4   4   1       28.68       30.15      1.31 o
  -3   4   1        0.26       -0.39      0.42 o
  -2   4   1       11.24       12.90      0.58 o
  -1   4   1      254.81      263.18      2.92 o
   0   4   1        2.16        1.91      0.37 o
   1   4   1        1.26        1.59      0.40 o
   2   4   1      178.79      166.05      2.85 o
   3   4   1       11.12       10.90      1.15 o
  -5   5   1       21.38       24.86      1.61 o
  -4   5   1       40.86       39.37      1.66 o
  -3   5   1        1.80        1.71      0.68 o
  -2   5   1        1.09        1.72      0.55 o
  -1   5   1       85.54       93.27      1.81 o
   0   5   1        0.75        0.99      0.46 o
   1   5   1       15.93       14.48      0.83 o
   2   5   1       39.55       37.37      1.89 o
  -4   6   1        0.83        2.02      0.83 o
  -3   6   1        4.76        3.10      0.92 o
  -2   6   1      126.22      116.94      3.15 o
  -1   6   1        3.16        1.82      0.82 o
   0   6   1        0.98        1.19      0.55 o
   1   6   1        0.08        0.15      0.71 o
  -2   7   1        0.08       -0.04      0.81 o
   1  -7   2        0.55        0.18      0.95 o
   2  -7   2        0.67       -0.48      0.84 o
  -1  -6   2        0.44        0.41      1.72 o
   0  -6   2       74.03       75.75      2.07 o
   1  -6   2       75.94       77.79      2.06 o
   2  -6   2       15.32       17.41      1.38 o
   3  -6   2       20.58       19.77      1.44 o
   4  -6   2        4.92        5.36      1.10 o
  -2  -5   2        3.22        2.73      0.77 o
  -1  -5   2       40.59       46.70      1.62 o
   0  -5   2       28.35       29.08      1.63 o
   1  -5   2        0.01        0.18      0.40 o
   2  -5   2       35.20       34.20      1.22 o
   3  -5   2       50.06       49.87      1.87 o
   4  -5   2       22.66       25.94      1.49 o
  -3  -4   2        6.08        5.22      1.15 o
  -2  -4   2        4.48        2.59      0.69 o
  -1  -4   2      113.24      120.67      1.73 o
   0  -4   2     1282.66     1345.43     11.80 o
   1  -4   2        0.06        0.20      0.31 o
   2  -4   2      194.33      199.48      2.90 o
   3  -4   2       15.60       14.96      0.78 o
   4  -4   2      217.37      210.40      4.16 o
   5  -4   2        1.96        2.28      0.75 o
  -4  -3   2       56.77       56.09      2.54 o
  -3  -3   2       20.47       18.99      1.10 o
  -2  -3   2       25.56       26.43      0.67 o
  -1  -3   2      184.14      178.35      1.93 o
   0  -3   2       18.48       19.93      0.52 o
   1  -3   2       26.99       23.72      0.57 o
   2  -3   2       27.15       28.27      0.94 o
   3  -3   2       91.18       83.19      1.26 o
   4  -3   2      300.68      307.32      4.66 o
   5  -3   2        0.04       -0.36      0.61 o
  -4  -2   2       15.85       15.89      1.33 o
  -3  -2   2        2.44        2.64      0.35 o
  -2  -2   2       11.55       11.66      0.37 o
  -1  -2   2        9.90        8.93      0.28 o
   0  -2   2      306.30      330.01      2.55 o
   1  -2   2      271.30      295.37      2.66 o
   2  -2   2       79.38       75.39      1.10 o
   3  -2   2        0.03       -0.22      0.22 o
   4  -2   2        5.02        4.46      0.67 o
   5  -2   2      175.16      188.09      4.42 o
  -5  -1   2        6.90        4.26      1.44 o
  -4  -1   2      210.00      204.62      4.70 o
  -3  -1   2       18.58       18.13      0.54 o
  -2  -1   2       12.21       16.41      0.44 o
  -1  -1   2       14.14       10.51      0.30 o
   0  -1   2     1163.32     1249.96     10.07 o
   1  -1   2        3.75        4.41      0.26 o
   2  -1   2       19.89       15.41      0.43 o
   3  -1   2      132.15      132.32      1.82 o
   4  -1   2      367.92      362.35      5.95 o
   5  -1   2        0.35       -0.30      0.64 o
  -5   0   2       10.18       11.63      0.84 o
  -4   0   2       61.39       60.04      1.02 o
  -3   0   2       64.04       65.32      1.00 o
  -2   0   2      376.93      377.08      3.57 o
  -1   0   2      409.54      345.94      4.04 o
   0   0   2      228.26      216.68      2.08 o
   1   0   2       23.58       19.88      0.41 o
   2   0   2      433.67      460.55      4.90 o
   3   0   2       10.75       11.40      0.52 o
   4   0   2       35.89       36.31      1.72 o
   5   0   2        3.22        3.07      0.77 o
  -5   1   2       54.18       57.34      1.82 o
  -4   1   2        3.85        4.29      0.37 o
  -3   1   2      174.35      173.61      1.86 o
  -2   1   2      491.33      472.91      4.40 o
  -1   1   2     2298.06     2199.21     15.32 o
   0   1   2     1091.59     1105.51      8.96 o
   1   1   2       94.68      102.98      1.33 o
   2   1   2      277.53      285.56      3.36 o
   3   1   2      344.05      351.39      4.18 o
   4   1   2       11.28       11.12      1.18 o
   5   1   2        3.62        5.49      1.85 o
  -5   2   2        1.44        1.12      0.49 o
  -4   2   2       67.27       67.20      1.29 o
  -3   2   2      243.10      253.66      2.65 o
  -2   2   2      422.83      422.70      3.40 o
  -1   2   2      111.23      105.99      1.01 o
   0   2   2      656.69      748.39      5.68 o
   1   2   2        1.70        1.58      0.26 o
   2   2   2      135.56      138.82      1.89 o
   3   2   2      145.08      145.73      3.36 o
   4   2   2       98.23       92.50      8.41 o
  -5   3   2        0.63        0.92      0.47 o
  -4   3   2        0.00        0.09      0.37 o
  -3   3   2      115.19      117.27      1.43 o
  -2   3   2        1.29        0.65      0.20 o
  -1   3   2      273.09      289.84      2.80 o
   0   3   2     1165.97     1283.77     10.01 o
   1   3   2       14.00       16.82      0.63 o
   2   3   2       53.98       53.85      1.17 o
   3   3   2       41.65       38.41      1.89 o
   4   3   2       89.41       95.48      3.70 o
  -5   4   2       32.87       34.93      1.40 o
  -4   4   2        1.55        2.32      0.59 o
  -3   4   2      132.03      135.71      2.52 o
  -2   4   2       17.37       17.59      0.58 o
  -1   4   2        0.93        1.10      0.32 o
   0   4   2       62.70       69.15      1.32 o
   1   4   2       37.17       33.08      1.03 o
   2   4   2       16.09       17.42      0.93 o
   3   4   2       74.53       74.40      2.58 o
  -5   5   2       11.38       11.40      1.52 o
  -4   5   2        3.56        2.88      0.73 o
  -3   5   2       10.58        9.84      0.95 o
  -2   5   2        4.71        4.57      0.68 o
  -1   5   2       30.98       31.87      1.08 o
   0   5   2       40.57       44.45      1.19 o
   1   5   2       73.26       70.35      1.67 o
   2   5   2       25.37       27.82      1.71 o
  -4   6   2       17.12       16.94      1.32 o
  -3   6   2        2.74        3.35      0.85 o
  -2   6   2       95.74       91.32      3.76 o
  -1   6   2        0.80        0.52      0.74 o
   0   6   2       20.54       24.52      1.43 o
   1   6   2        0.02        0.17      0.78 o
   1  -7   3       27.09       28.45      1.90 o
   2  -7   3       54.39       62.20      2.55 o
  -1  -6   3       21.01       24.91      2.15 o
   0  -6   3       36.92       38.63      1.49 o
   1  -6   3       57.71       57.99      1.74 o
   2  -6   3       14.89       13.59      1.39 o
   3  -6   3       29.18       26.72      1.65 o
   4  -6   3        3.37        4.63      1.02 o
  -2  -5   3        4.74        3.96      1.23 o
  -1  -5   3       45.20       47.10      1.67 o
   0  -5   3      565.96      588.73      7.49 o
   1  -5   3       50.75       50.91      1.32 o
   2  -5   3      120.32      126.72      2.41 o
   3  -5   3      115.33      110.85      2.89 o
   4  -5   3      204.42      205.02      4.39 o
  -3  -4   3      105.57      102.48      3.61 o
  -2  -4   3        0.83        0.51      0.83 o
  -1  -4   3      142.88      143.30      2.21 o
   0  -4   3        1.32        1.42      0.34 o
   1  -4   3      118.45      126.87      1.86 o
   2  -4   3        0.77        0.14      0.32 o
   3  -4   3       78.56       75.80      2.23 o
   4  -4   3       18.01       17.97      1.23 o
   5  -4   3        1.33        0.81      0.72 o
  -4  -3   3       18.00       15.84      1.48 o
  -3  -3   3       70.55       66.61      1.95 o
  -2  -3   3        0.12        0.05      0.26 o
  -1  -3   3      156.97      162.66      1.93 o
   0  -3   3        0.51        1.70      0.25 o
   1  -3   3      432.19      504.75      4.71 o
   2  -3   3      147.96      147.33      2.06 o
   3  -3   3       12.01       10.87      0.58 o
   4  -3   3       21.53       24.04      1.51 o
   5  -3   3        6.30        5.85      0.89 o
  -4  -2   3        9.88        9.71      1.06 o
  -3  -2   3        0.62        1.04      0.33 o
  -2  -2   3      154.09      164.21      1.98 o
  -1  -2   3       16.39       18.69      0.44 o
   0  -2   3       11.46       14.06      0.37 o
   1  -2   3       68.12       82.61      1.01 o
   2  -2   3      120.46      109.81      2.25 o
   3  -2   3        4.54        4.01      0.38 o
   4  -2   3        7.81        8.39      0.91 o
   5  -2   3        1.38        1.37      0.70 o
  -5  -1   3       35.76       31.37      2.54 o
  -4  -1   3       91.61       90.14      2.61 o
  -3  -1   3       15.47       15.84      0.53 o
  -2  -1   3       61.47       65.62      0.83 o
  -1  -1   3      985.51      992.91      8.09 o
   0  -1   3     2491.40     2472.44     18.90 o
   1  -1   3      692.70      666.54      5.20 o
   2  -1   3      650.42      689.69      6.14 o
   3  -1   3      143.34      147.09      1.88 o
   4  -1   3        3.77        4.33      0.72 o
   5  -1   3       12.62        9.51      1.58 o
  -5   0   3      429.79      451.23      6.95 o
  -4   0   3        3.79        3.82      0.32 o
  -3   0   3        4.99        7.18      0.30 o
  -2   0   3       22.05       23.43      0.94 o
  -1   0   3     7255.18     6634.23     96.48 o
   0   0   3        9.89        8.83      0.24 o
   1   0   3      110.31       97.79      1.19 o
   2   0   3      642.24      710.79      6.85 o
   3   0   3       22.15       21.62      0.72 o
   4   0   3       25.35       23.98      1.22 o
   5   0   3        0.04       -0.61      0.61 o
  -5   1   3       27.69       29.50      1.24 o
  -4   1   3       91.69       90.66      1.37 o
  -3   1   3      156.73      155.95      1.65 o
  -2   1   3      432.92      428.89      3.34 o
  -1   1   3     2257.81     2164.36     15.98 o
   0   1   3      883.58      877.95      7.25 o
   1   1   3       18.74       24.43      0.58 o
   2   1   3      234.07      248.76      3.13 o
   3   1   3      152.53      152.18      2.45 o
   4   1   3       83.01       85.99      5.15 o
   5   1   3        8.19        8.17      1.99 o
  -5   2   3       64.04       72.72      2.71 o
  -4   2   3       95.73      100.75      1.54 o
  -3   2   3       85.74       86.62      1.12 o
  -2   2   3      318.70      306.78      2.88 o
  -1   2   3      324.41      289.19      3.34 o
   0   2   3     1014.96     1112.26      9.17 o
   1   2   3        4.58        4.14      0.40 o
   2   2   3       90.70       94.00      1.61 o
   3   2   3      281.36      280.41      5.25 o
   4   2   3       87.37       91.77      6.69 o
  -5   3   3       11.33       10.92      0.74 o
  -4   3   3       69.88       64.83      1.26 o
  -3   3   3       86.88       80.18      1.54 o
  -2   3   3        6.55        5.91      0.36 o
  -1   3   3       25.70       24.36      0.60 o
   0   3   3        2.64        0.51      0.29 o
   1   3   3       35.51       36.76      0.92 o
   2   3   3       33.64       35.38      0.99 o
   3   3   3       10.04       12.52      1.12 o
   4   3   3        5.38        5.65      1.68 o
  -5   4   3       30.68       31.83      1.31 o
  -4   4   3        0.52        0.64      0.50 o
  -3   4   3        0.20        0.45      0.40 o
  -2   4   3      361.84      370.44      3.78 o
  -1   4   3        6.31        5.93      0.44 o
   0   4   3       80.20       82.46      1.61 o
   1   4   3        0.02       -0.07      0.35 o
   2   4   3      128.03      123.79      2.42 o
   3   4   3        0.26        0.04      0.67 o
  -5   5   3       18.17       19.49      1.89 o
  -4   5   3       10.77       10.95      0.98 o
  -3   5   3      182.58      174.65      8.10 o
  -2   5   3      375.48      364.16      6.36 o
  -1   5   3        8.65        7.76      0.64 o
   0   5   3       11.66       13.76      0.91 o
   1   5   3      126.10      104.51      2.37 o
   2   5   3       14.28       11.74      1.28 o
  -4   6   3        2.15        2.76      0.88 o
  -3   6   3       13.13       10.89      1.15 o
  -2   6   3      201.77      207.59      4.51 o
  -1   6   3       32.52       31.29      2.22 o
   0   6   3        3.85        4.52      1.01 o
   1   6   3       16.09       14.90      1.84 o
   1  -7   4       12.75       13.96      1.84 o
   2  -7   4        1.30        2.10      1.07 o
  -1  -6   4       83.71       94.73      3.91 o
   0  -6   4        0.07       -0.20      0.71 o
   1  -6   4        9.24       10.59      1.21 o
   2  -6   4       18.27       17.70      1.43 o
   3  -6   4       60.52       55.52      2.27 o
   4  -6   4       13.27       15.96      1.45 o
  -2  -5   4       15.48       13.03      1.60 o
  -1  -5   4       38.05       42.22      2.37 o
   0  -5   4      448.22      466.10      5.62 o
   1  -5   4       46.22       48.21      1.29 o
   2  -5   4       72.17       70.09      2.01 o
   3  -5   4       16.59       16.25      1.36 o
   4  -5   4        5.50        6.40      1.02 o
  -3  -4   4        0.27        0.19      0.85 o
  -2  -4   4       19.97       21.75      1.60 o
  -1  -4   4      144.87      150.76      2.35 o
   0  -4   4      554.00      571.73      5.47 o
   1  -4   4       53.40       50.12      1.18 o
   2  -4   4       58.57       54.73      1.16 o
   3  -4   4        2.43        1.67      0.56 o
   4  -4   4      393.68      398.93      8.18 o
   5  -4   4        2.46        1.65      0.83 o
  -4  -3   4        2.16        1.68      0.87 o
  -3  -3   4       21.85       18.63      4.19 o
  -2  -3   4       39.34       39.74      0.84 o
  -1  -3   4      155.56      164.42      1.82 o
   0  -3   4        1.38        0.83      0.23 o
   1  -3   4      257.18      330.12      3.29 o
   2  -3   4      330.22      338.14      3.97 o
   3  -3   4       11.23       10.51      0.60 o
   4  -3   4       73.30       74.54      2.38 o
   5  -3   4       24.20       21.51      1.37 o
  -4  -2   4       10.28        8.70      0.97 o
  -3  -2   4       48.22       48.57      1.07 o
  -2  -2   4       50.00       62.45      0.99 o
  -1  -2   4      228.05      236.71      2.02 o
   0  -2   4      983.63     1058.20      9.88 o
   1  -2   4      381.97      412.78      3.83 o
   2  -2   4        7.59        7.81      0.41 o
   3  -2   4       41.79       42.60      1.00 o
   4  -2   4      370.30      363.95      6.17 o
   5  -2   4       10.17        8.95      1.04 o
  -5  -1   4       16.26       18.33      1.99 o
  -4  -1   4        9.51        9.29      0.89 o
  -3  -1   4       48.17       44.18      0.76 o
  -2  -1   4      642.65      627.19      6.34 o
  -1  -1   4      782.02      778.66      5.98 o
   0  -1   4      770.21      728.10      5.62 o
   1  -1   4      223.08      201.53      1.80 o
   2  -1   4      132.91      154.78      1.74 o
   3  -1   4      269.41      254.44      3.42 o
   4  -1   4        1.77        1.78      0.64 o
   5  -1   4        0.09       -0.08      0.64 o
  -5   0   4      105.44      113.43      2.26 o
  -4   0   4       10.18       11.12      0.44 o
  -3   0   4        3.79        3.28      0.25 o
  -2   0   4       96.66       90.89      1.43 o
  -1   0   4      960.67      959.86     12.67 o
   0   0   4      587.77      541.45      4.77 o
   1   0   4       26.14       25.48      0.53 o
   2   0   4       25.75       26.44      1.11 o
   3   0   4       13.16        9.50      0.71 o
   4   0   4       31.05       30.85      1.43 o
   5   0   4        0.03       -0.62      0.62 o
  -5   1   4        9.36        8.98      0.61 o
  -4   1   4       19.55       20.97      0.50 o
  -3   1   4      418.61      417.17      4.28 o
  -2   1   4      223.04      226.63      2.60 o
  -1   1   4      815.83      795.66      6.48 o
   0   1   4      692.42      682.24      6.04 o
   1   1   4      191.87      187.96      2.32 o
   2   1   4       27.50       31.30      0.91 o
   3   1   4      179.40      183.40      3.16 o
   4   1   4        0.57       -0.06      0.81 o
  -5   2   4       31.85       33.49      1.13 o
  -4   2   4       32.49       28.04      0.66 o
  -3   2   4       17.50       20.72      0.45 o
  -2   2   4      101.57       90.72      1.12 o
  -1   2   4      974.88      971.05      7.92 o
   0   2   4      981.74     1069.16      8.86 o
   1   2   4        6.37        6.27      0.48 o
   2   2   4       21.71       21.06      0.77 o
   3   2   4       27.08       26.71      1.40 o
   4   2   4        6.32        7.68      1.33 o
  -5   3   4       16.59       15.96      0.83 o
  -4   3   4        2.73        2.80      0.35 o
  -3   3   4      392.48      400.45      4.35 o
  -2   3   4      313.33      301.00      2.86 o
  -1   3   4      246.94      263.17      2.61 o
   0   3   4      361.62      381.19      4.50 o
   1   3   4        9.68        9.95      0.66 o
   2   3   4       60.13       56.46      1.50 o
   3   3   4       42.14       43.89      1.90 o
  -5   4   4       23.15       24.43      1.13 o
  -4   4   4        0.26        1.37      0.56 o
  -3   4   4      145.95      145.59      3.49 o
  -2   4   4      177.14      172.93      2.29 o
  -1   4   4       78.41       77.23      1.30 o
   0   4   4        1.06        1.27      0.37 o
   1   4   4      215.42      198.66      2.97 o
   2   4   4       85.63       84.69      2.29 o
   3   4   4        1.45        0.77      0.79 o
  -5   5   4        1.31        0.97      0.65 o
  -4   5   4        1.63        2.42      0.66 o
  -3   5   4       44.17       43.77      2.08 o
  -2   5   4       79.75       85.71      2.41 o
  -1   5   4       54.68       50.31      1.79 o
   0   5   4       30.02       32.45      1.30 o
   1   5   4        8.13        7.06      0.84 o
   2   5   4       11.67       14.25      1.40 o
  -4   6   4        0.63        0.07      1.44 o
  -3   6   4        2.93        1.47      0.78 o
  -2   6   4       53.12       46.73      1.96 o
  -1   6   4        1.15        2.07      1.28 o
   0   6   4        8.69        7.35      1.17 o
  -1  -6   5        0.04       -0.84      1.05 o
   0  -6   5        8.82        7.16      1.45 o
   1  -6   5       12.04       11.94      1.00 o
   2  -6   5        0.01       -0.29      0.82 o
   3  -6   5       34.02       33.38      1.86 o
  -2  -5   5       12.80       14.98      1.70 o
  -1  -5   5      111.67      115.05      3.93 o
   0  -5   5       48.50       49.02      1.63 o
   1  -5   5       15.88       15.31      0.83 o
   2  -5   5       30.24       26.83      1.71 o
   3  -5   5        1.29        1.69      0.80 o
   4  -5   5        6.74        7.56      1.09 o
  -3  -4   5       48.78       46.18      4.50 o
  -2  -4   5        1.81        0.98      2.13 o
  -1  -4   5      710.22      717.43      7.74 o
   0  -4   5        0.12        0.35      0.30 o
   1  -4   5       14.62       17.82      0.83 o
   2  -4   5        2.41        0.52      0.36 o
   3  -4   5       20.12       19.02      0.92 o
   4  -4   5        1.08        0.90      0.71 o
   5  -4   5        6.83        5.87      1.34 o
  -4  -3   5        0.43        1.00      0.78 o
  -3  -3   5        8.43        8.59      1.06 o
  -2  -3   5      152.14      140.04      2.06 o
  -1  -3   5      403.02      433.61      3.84 o
   0  -3   5       66.79       68.43      1.07 o
   1  -3   5        1.28        1.13      0.29 o
   2  -3   5      346.96      337.54      4.01 o
   3  -3   5      121.02      125.52      2.01 o
   4  -3   5       13.99       15.02      1.12 o
   5  -3   5       14.06       14.18      1.24 o
  -4  -2   5        6.14        6.34      0.87 o
  -3  -2   5       69.78       69.16      1.51 o
  -2  -2   5        8.30        8.02      0.36 o
  -1  -2   5      308.84      307.63      2.64 o
   0  -2   5      762.74      836.26      6.90 o
   1  -2   5      383.63      375.69      3.56 o
   2  -2   5      108.64      111.02      1.66 o
   3  -2   5      158.67      154.67      2.22 o
   4  -2   5      392.49      399.17      7.75 o
   5  -2   5        9.84        8.77      1.04 o
  -5  -1   5      120.05      119.25      2.44 o
  -4  -1   5       51.12       49.51      1.70 o
  -3  -1   5        3.54        3.37      0.30 o
  -2  -1   5       21.14       22.28      0.48 o
  -1  -1   5      310.00      298.34      2.56 o
   0  -1   5       68.98       68.46      0.77 o
   1  -1   5       21.58       20.60      0.54 o
   2  -1   5      209.27      196.08      2.46 o
   3  -1   5      476.79      475.57      5.84 o
   4  -1   5        6.31        4.32      0.96 o
   5  -1   5       16.06       18.97      1.33 o
  -5   0   5        0.00        1.44      0.39 o
  -4   0   5        6.02        7.08      0.32 o
  -3   0   5        1.65        2.12      0.29 o
  -2   0   5      157.66      157.99      4.26 o
  -1   0   5      107.31      101.36      0.99 o
   0   0   5       12.77       15.99      0.44 o
   1   0   5      215.17      177.64      2.02 o
   2   0   5       13.79       14.21      0.62 o
   3   0   5        3.39        3.18      0.46 o
   4   0   5       89.82       92.32      2.51 o
   5   0   5        0.52        0.63      0.91 o
  -4   1   5        3.34        3.28      0.51 o
  -3   1   5      336.38      345.52     15.06 o
  -2   1   5     1786.03     1803.70     31.31 o
  -1   1   5      127.55      130.86      1.41 o
   0   1   5      102.98      103.90      1.63 o
   1   1   5       29.83       42.34      1.16 o
   2   1   5        1.10        0.95      0.37 o
   3   1   5      213.86      204.68      3.56 o
   4   1   5        0.03        0.27      0.92 o
  -5   2   5        1.47        2.54      0.89 o
  -4   2   5        2.66        3.09      0.75 o
  -3   2   5      245.23      247.37      2.83 o
  -2   2   5      349.92      341.42      3.18 o
  -1   2   5      539.61      553.23      5.36 o
   0   2   5      331.78      336.45      3.13 o
   1   2   5        4.42        4.03      0.35 o
   2   2   5      131.38      133.67      2.61 o
   3   2   5       41.79       38.01      2.17 o
   4   2   5        0.85       -0.04      1.00 o
  -5   3   5       41.80       45.78      2.54 o
  -4   3   5       18.83       18.61      0.82 o
  -3   3   5      114.98      109.40      1.44 o
  -2   3   5       53.12       50.22      0.80 o
  -1   3   5      402.32      409.33      4.07 o
   0   3   5      144.75      146.77      2.18 o
   1   3   5       11.85       12.60      0.94 o
   2   3   5      229.44      232.30      3.68 o
   3   3   5       28.44       29.58      1.65 o
  -5   4   5       33.44       38.88      1.23 o
  -4   4   5       43.97       43.10      1.36 o
  -3   4   5       90.68       86.79      2.08 o
  -2   4   5       29.79       27.99      0.96 o
  -1   4   5      371.27      396.84      4.45 o
   0   4   5       20.73       21.12      0.81 o
   1   4   5        2.42        1.85      0.57 o
   2   4   5      172.39      173.80      3.60 o
   3   4   5       32.85       37.28      2.62 o
  -4   5   5        0.57        1.03      0.63 o
  -3   5   5       15.68       15.48      1.06 o
  -2   5   5        3.19        2.19      0.59 o
  -1   5   5       24.75       23.31      1.41 o
   0   5   5        3.95        3.75      0.68 o
   1   5   5       18.81       17.38      1.12 o
   2   5   5        2.20        1.51      0.90 o
  -4   6   5        0.04       -1.17      1.24 o
  -3   6   5       40.89       40.35      1.82 o
  -2   6   5       11.74       11.66      1.42 o
  -1   6   5        4.52        2.84      0.89 o
   0   6   5        6.77        5.97      1.09 o
  -1  -6   6        9.39        7.38      1.58 o
   0  -6   6       40.50       42.03      2.60 o
   1  -6   6        0.61        0.69      0.66 o
   2  -6   6       11.24        8.90      1.89 o
   3  -6   6       84.27       83.91      2.84 o
  -2  -5   6       32.85       35.14      4.15 o
  -1  -5   6      123.10      130.08      4.22 o
   0  -5   6      113.03      112.32      2.06 o
   1  -5   6        0.46        1.09      0.47 o
   2  -5   6      206.20      184.98      3.17 o
   3  -5   6       73.49       69.76      2.72 o
   4  -5   6        1.32        1.96      0.87 o
  -3  -4   6        0.71        0.11      1.58 o
  -2  -4   6        0.00        0.86      0.82 o
  -1  -4   6       32.54       34.64      0.99 o
   0  -4   6        8.58        7.65      0.48 o
   1  -4   6        0.01        0.16      0.36 o
   2  -4   6       15.00       15.41      0.85 o
   3  -4   6       98.31      101.39      2.08 o
   4  -4   6        0.38        0.23      0.74 o
  -4  -3   6       70.17       67.62      2.65 o
  -3  -3   6       99.97       95.30      3.03 o
  -2  -3   6        1.31        1.60      0.36 o
  -1  -3   6       22.07       21.23      0.73 o
   0  -3   6       91.06       86.23      1.34 o
   1  -3   6       40.55       43.09      1.01 o
   2  -3   6       11.91       12.57      0.63 o
   3  -3   6      335.34      343.45      4.62 o
   4  -3   6        0.18       -0.87      0.87 o
   5  -3   6        0.08       -0.28      0.73 o
  -4  -2   6       11.34        9.71      1.30 o
  -3  -2   6       11.18       10.34      0.63 o
  -2  -2   6        1.06        1.63      0.23 o
  -1  -2   6      705.86      715.78     10.12 o
   0  -2   6      380.70      443.05      3.88 o
   1  -2   6      319.26      311.92      3.07 o
   2  -2   6      285.34      279.33      3.37 o
   3  -2   6       55.57       53.49      1.20 o
   4  -2   6        5.07        6.78      1.44 o
   5  -2   6        1.90        1.18      0.91 o
  -5  -1   6       11.32       11.82      0.93 o
  -4  -1   6       33.22       34.46      1.04 o
  -3  -1   6      218.36      227.76      2.57 o
  -2  -1   6      475.13      470.01      4.42 o
  -1  -1   6       74.90       75.56      0.84 o
   0  -1   6       59.30       59.33      0.76 o
   1  -1   6      168.51      172.71      1.99 o
   2  -1   6      702.47      725.68      7.60 o
   3  -1   6        5.90        5.77      0.51 o
   4  -1   6      116.50      106.27      3.78 o
   5  -1   6        4.13        4.75      0.95 o
  -5   0   6        1.83        2.47      1.03 o
  -4   0   6        0.30        0.55      0.62 o
  -3   0   6      218.88      218.01      3.65 o
  -2   0   6      159.67      160.67      4.39 o
  -1   0   6      100.64       93.12      1.09 o
   0   0   6        8.86        7.66      0.37 o
   1   0   6     3498.06     3665.81     35.70 o
   2   0   6      128.48      133.47      2.48 o
   3   0   6       19.51       20.96      0.89 o
   4   0   6      103.15       96.46      2.65 o
  -5   1   6       14.03       15.72      1.44 o
  -4   1   6       19.97       19.95      1.00 o
  -3   1   6      134.69      149.55      4.80 o
  -2   1   6      423.56      436.91      7.02 o
  -1   1   6      348.17      348.78      3.89 o
   0   1   6        1.47        1.67      0.25 o
   1   1   6        1.87        2.57      0.33 o
   2   1   6      204.80      200.66      2.97 o
   3   1   6      279.70      279.04      4.54 o
   4   1   6       53.83       48.69      2.52 o
  -5   2   6       32.68       31.02      1.85 o
  -4   2   6        0.38        0.17      0.65 o
  -3   2   6       52.94       54.10      1.05 o
  -2   2   6      295.36      314.65      3.21 o
  -1   2   6       94.18       93.50      1.38 o
   0   2   6       74.30       71.15      1.17 o
   1   2   6      119.56      116.72      2.02 o
   2   2   6      548.52      574.73      8.07 o
   3   2   6        4.68        4.73      1.14 o
   4   2   6        9.96       11.38      1.60 o
  -5   3   6       13.56       10.71      1.37 o
  -4   3   6        0.53        1.11      0.31 o
  -3   3   6      121.27      119.21      1.52 o
  -2   3   6      283.18      276.63      2.85 o
  -1   3   6      186.69      198.63      2.29 o
   0   3   6        9.96        8.50      0.75 o
   1   3   6        0.60        0.95      0.44 o
   2   3   6       40.02       37.76      1.33 o
   3   3   6       37.50       38.46      2.69 o
  -5   4   6        1.62        2.54      1.61 o
  -4   4   6        0.66        0.60      0.45 o
  -3   4   6      592.74      586.77     13.00 o
  -2   4   6       28.48       27.41      0.94 o
  -1   4   6       18.21       17.47      0.72 o
   0   4   6       52.38       52.65      1.31 o
   1   4   6       33.32       31.52      1.37 o
   2   4   6        0.01       -0.06      0.60 o
  -4   5   6      105.45       98.51      2.42 o
  -3   5   6        0.49        0.33      0.55 o
  -2   5   6        5.02        5.89      0.89 o
  -1   5   6       28.07       34.07      1.66 o
   0   5   6      154.42      139.52      6.07 o
   1   5   6       42.37       44.72      1.76 o
  -3   6   6      230.06      229.48      4.75 o
  -2   6   6       60.32       62.52      2.43 o
  -1   6   6       19.02       12.21      1.55 o
   0   6   6        9.65       10.06      1.31 o
  -1  -6   7        2.50        3.47      1.38 o
   0  -6   7        0.03        0.66      1.82 o
   1  -6   7        5.23        5.55      0.87 o
   2  -6   7       39.98       34.36      1.83 o
   3  -6   7       65.33       67.83      2.58 o
  -2  -5   7       11.14       13.52      1.64 o
  -1  -5   7       98.15      102.03      3.70 o
   0  -5   7        9.53        9.58      0.72 o
   1  -5   7        4.17        4.89      0.60 o
   2  -5   7       16.85       15.83      1.00 o
   3  -5   7       91.23       96.15      2.85 o
   4  -5   7        0.10       -0.06      0.85 o
  -3  -4   7        0.84        0.99      0.87 o
  -2  -4   7      124.56      124.46      3.86 o
  -1  -4   7      516.05      527.65      9.05 o
   0  -4   7        5.02        5.29      0.44 o
   1  -4   7        3.46        3.21      0.56 o
   2  -4   7        0.58        0.98      0.51 o
   3  -4   7       62.43       66.73      1.81 o
   4  -4   7       34.92       38.23      1.80 o
  -4  -3   7       33.84       31.81      1.85 o
  -3  -3   7      102.90       97.55      3.57 o
  -2  -3   7        0.03       -0.26      0.58 o
  -1  -3   7       92.62       92.10      1.16 o
   0  -3   7      566.15      639.53      6.30 o
   1  -3   7       33.36       35.07      0.86 o
   2  -3   7        2.52        3.30      0.48 o
   3  -3   7      431.49      438.10      5.70 o
   4  -3   7       10.31       10.61      1.12 o
   5  -3   7        0.53        0.55      1.65 o
  -4  -2   7       56.82       58.86      2.33 o
  -3  -2   7        0.03        0.23      0.32 o
  -2  -2   7        2.57        3.07      0.31 o
  -1  -2   7     1415.15     1459.03     16.64 o
   0  -2   7       37.83       53.17      0.86 o
   1  -2   7        5.09        5.50      0.35 o
   2  -2   7       14.24       13.12      0.68 o
   3  -2   7       96.93       94.71      1.88 o
   4  -2   7       22.21       18.16      1.25 o
   5  -2   7        0.02       -0.89      0.89 o
  -5  -1   7        1.33        0.07      0.96 o
  -4  -1   7        3.33        2.39      0.39 o
  -3  -1   7        0.01       -0.01      0.19 o
  -2  -1   7       38.20       36.93      0.61 o
  -1  -1   7        0.00       -0.15      0.15 o
   0  -1   7       89.84       84.28      0.99 o
   1  -1   7        0.01        1.19      0.27 o
   2  -1   7      318.29      316.48      4.10 o
   3  -1   7        0.68        0.53      0.39 o
   4  -1   7        7.65       10.53      1.08 o
   5  -1   7       19.57       17.50      2.68 o
  -5   0   7        6.53        6.25      1.10 o
  -4   0   7       41.29       40.97      1.92 o
  -1   0   7      438.99      406.93      4.13 o
   0   0   7        7.08        6.83      0.35 o
   1   0   7       58.92       53.46      1.02 o
   2   0   7      427.99      448.31      5.58 o
   3   0   7       33.20       33.69      1.49 o
   4   0   7       13.85       12.97      1.31 o
  -5   1   7        1.26        1.51      0.82 o
  -4   1   7        0.05        0.82      0.41 o
  -3   1   7        0.02        0.41      0.34 o
  -2   1   7      517.89      561.35     15.03 o
  -1   1   7       78.46       75.42      0.91 o
   0   1   7       91.26       89.51      1.24 o
   1   1   7      440.20      459.71      5.12 o
   2   1   7       24.01       24.72      1.06 o
   3   1   7       14.75       15.14      0.97 o
   4   1   7       31.52       31.37      2.16 o
  -5   2   7       82.11       75.91      2.95 o
  -4   2   7        0.79        0.68      0.58 o
  -3   2   7       25.11       26.58      0.67 o
  -2   2   7      158.18      155.89      1.79 o
  -1   2   7       62.75       69.35      1.34 o
   0   2   7        0.11       -0.07      0.25 o
   1   2   7      198.01      192.81      2.94 o
   2   2   7      506.66      518.05      7.47 o
   3   2   7       34.73       33.53      2.11 o
   4   2   7        2.40        2.68      1.21 o
  -5   3   7       50.81       53.67      2.61 o
  -4   3   7        0.91        2.06      0.82 o
  -3   3   7      119.44      107.89      1.67 o
  -2   3   7      318.58      315.73      3.47 o
  -1   3   7      118.13      126.31      1.79 o
   0   3   7       75.79       78.44      1.52 o
   1   3   7      169.56      165.06      2.85 o
   2   3   7       11.62       10.64      0.84 o
   3   3   7        1.75        1.99      0.87 o
  -5   4   7        0.57        0.27      0.96 o
  -4   4   7       66.51       60.35      1.96 o
  -3   4   7      113.31      112.35      3.07 o
  -2   4   7        8.69        8.05      1.12 o
  -1   4   7       18.86       20.97      1.60 o
   0   4   7        7.62        5.48      0.64 o
   1   4   7        7.01        6.48      0.75 o
   2   4   7        0.90        1.23      0.69 o
  -4   5   7        2.23        1.00      0.72 o
  -3   5   7       29.99       29.30      1.72 o
  -2   5   7        1.88        1.99      0.71 o
  -1   5   7       43.38       47.34      1.97 o
   0   5   7       12.33       12.33      1.24 o
   1   5   7        1.97        1.67      0.77 o
  -3   6   7        3.21        1.96      1.02 o
  -2   6   7       25.70       26.32      1.70 o
  -1   6   7       38.16       33.67      3.05 o
   0   6   7       22.59       19.12      1.75 o
  -1  -6   8        0.98        2.00      1.24 o
   0  -6   8       30.89       35.18      2.50 o
   1  -6   8       66.41       61.27      2.10 o
   2  -6   8       23.95       21.02      1.69 o
   3  -6   8        2.92        2.19      1.04 o
  -2  -5   8       16.53       13.44      2.78 o
  -1  -5   8        0.35       -0.89      0.89 o
   0  -5   8       24.02       22.99      1.48 o
   1  -5   8        7.11        6.01      0.77 o
   2  -5   8        7.81        7.65      0.84 o
   3  -5   8       12.96       13.67      1.62 o
   4  -5   8        3.87        4.12      1.06 o
  -3  -4   8        0.30        0.19      0.82 o
  -2  -4   8       39.17       38.59      2.71 o
  -1  -4   8       53.47       49.16      1.29 o
   0  -4   8       70.60       73.36      1.56 o
   1  -4   8      194.06      173.84      2.87 o
   2  -4   8        0.04       -0.46      0.46 o
   3  -4   8       82.03       82.35      2.18 o
   4  -4   8        9.92        7.16      1.10 o
  -4  -3   8        0.93        1.05      1.06 o
  -3  -3   8       85.72       82.57      2.78 o
  -2  -3   8       31.12       32.95      1.96 o
  -1  -3   8       27.01       26.17      0.65 o
   0  -3   8        0.11        0.22      0.29 o
   1  -3   8        6.95        7.08      0.49 o
   2  -3   8        3.64        3.08      0.56 o
   3  -3   8       80.57       84.89      1.88 o
   4  -3   8       48.01       46.49      1.94 o
  -4  -2   8       27.18       28.44      1.44 o
  -3  -2   8       47.38       46.91      1.15 o
  -2  -2   8       23.57       23.70      0.77 o
  -1  -2   8      272.49      271.93      4.57 o
   0  -2   8      105.83      117.59      1.45 o
   1  -2   8        1.09        1.11      0.30 o
   2  -2   8      216.70      213.39      3.11 o
   3  -2   8       56.88       59.84      1.49 o
   4  -2   8        3.14        1.57      0.77 o
  -5  -1   8       11.66       10.71      1.51 o
  -4  -1   8        0.03        1.03      0.75 o
  -3  -1   8      401.38      406.67      5.48 o
  -2  -1   8       27.49       26.62      0.52 o
  -1  -1   8       25.55       27.89      0.55 o
   0  -1   8      117.13      115.41      1.58 o
   1  -1   8      354.79      346.68      3.64 o
   2  -1   8        7.91       10.21      0.61 o
   3  -1   8       33.32       29.11      1.39 o
   4  -1   8       64.72       63.98      2.21 o
  -5   0   8        0.72        1.37      0.82 o
  -4   0   8       62.78       65.68      2.40 o
  -3   0   8      156.72      168.15      4.67 o
  -2   0   8        0.61        0.25      0.16 o
  -1   0   8      791.02      761.92      7.59 o
   0   0   8       14.58       14.84      0.61 o
   1   0   8       20.03       19.61      0.71 o
   2   0   8       30.83       33.92      1.17 o
   3   0   8       19.04       21.70      1.28 o
   4   0   8        0.06        0.18      0.72 o
  -5   1   8        6.78        5.63      0.89 o
  -3   1   8        4.67        5.63      0.89 o
  -2   1   8      502.36      511.03      9.60 o
  -1   1   8        1.36        1.77      0.26 o
   0   1   8      107.72      121.57      1.71 o
   1   1   8      358.65      351.62      4.54 o
   2   1   8      176.10      168.41      3.09 o
   3   1   8        0.10        1.48      0.64 o
   4   1   8       40.35       42.96      3.64 o
  -5   2   8        0.85        1.24      0.69 o
  -4   2   8        0.52       -0.25      0.38 o
  -3   2   8      209.93      215.75      4.88 o
  -2   2   8        0.09        0.20      0.21 o
  -1   2   8      108.57      108.66      1.59 o
   0   2   8       18.05       16.05      0.64 o
   1   2   8       88.75       94.69      1.87 o
   2   2   8      149.06      153.23      3.06 o
   3   2   8        1.22        3.57      1.16 o
  -5   3   8       17.45       21.96      1.72 o
  -4   3   8        1.94        1.03      0.75 o
  -3   3   8        2.17        2.45      0.43 o
  -2   3   8        8.88        7.88      0.45 o
  -1   3   8        1.25        1.25      0.33 o
   0   3   8       71.28       72.10      1.48 o
   1   3   8      807.12      803.52      9.90 o
   2   3   8        0.93        1.35      0.57 o
   3   3   8        9.87       10.99      1.32 o
  -5   4   8        0.49        0.75      0.96 o
  -4   4   8       45.29       42.02      1.53 o
  -3   4   8       65.23       66.88      3.29 o
  -2   4   8       18.64       21.41      1.54 o
  -1   4   8        2.23        2.93      0.68 o
   0   4   8        1.61        1.17      0.64 o
   1   4   8        0.61        0.26      0.54 o
   2   4   8       18.35       19.55      1.34 o
  -4   5   8        0.29        0.45      0.67 o
  -3   5   8        5.00        4.28      0.91 o
  -2   5   8       11.17       12.20      1.11 o
  -1   5   8        6.75        7.63      1.04 o
   0   5   8        0.03        0.29      0.68 o
   1   5   8       45.42       49.88      2.60 o
  -3   6   8      165.65      174.81      7.48 o
  -2   6   8        3.12        4.72      1.03 o
  -1   6   8        1.32        1.12      0.87 o
  -1  -6   9      133.92      128.85      4.66 o
   0  -6   9       30.10       30.28      2.39 o
   1  -6   9       13.66       11.98      1.82 o
   2  -6   9       32.43       35.50      2.95 o
  -2  -5   9        8.25        9.04      1.47 o
  -1  -5   9        0.25        0.61      1.01 o
   0  -5   9       13.82       14.04      1.74 o
   1  -5   9       48.41       40.44      1.44 o
   2  -5   9       77.08       76.52      1.98 o
   3  -5   9       86.38       92.79      2.86 o
  -3  -4   9       22.18       21.01      2.81 o
  -2  -4   9      112.78      111.08      3.64 o
  -1  -4   9        0.07        0.17      0.49 o
   0  -4   9        0.01        0.53      0.45 o
   1  -4   9       17.17       21.32      0.99 o
   2  -4   9        3.59        3.69      0.97 o
   3  -4   9        0.03       -0.29      0.58 o
   4  -4   9       38.96       42.64      2.02 o
  -4  -3   9        8.66        9.30      1.15 o
  -3  -3   9        5.21        4.19      0.89 o
  -2  -3   9      266.08      257.38      5.84 o
  -1  -3   9       85.01       90.47      1.42 o
   0  -3   9       59.87       56.52      1.16 o
   1  -3   9       34.87       33.80      0.90 o
   2  -3   9      318.66      326.84      4.51 o
   3  -3   9       70.75       72.53      1.78 o
   4  -3   9        0.53        1.35      0.86 o
  -4  -2   9        7.62        6.50      0.79 o
  -3  -2   9       49.96       49.72      1.80 o
  -2  -2   9      226.74      233.94      2.58 o
  -1  -2   9      108.89      122.72      2.25 o
   0  -2   9       25.61       26.30      0.79 o
   1  -2   9        0.07        0.00      0.29 o
   2  -2   9      363.00      361.55      5.96 o
   3  -2   9        0.01        0.20      0.50 o
   4  -2   9        0.31       -0.65      0.65 o
  -5  -1   9        8.43       10.29      1.44 o
  -4  -1   9       34.82       42.55      2.33 o
  -3  -1   9      233.10      232.18      3.20 o
  -2  -1   9      170.50      174.36      1.86 o
  -1  -1   9      558.66      557.56      4.96 o
   0  -1   9        6.23        5.89      0.37 o
   1  -1   9      639.82      648.91      6.90 o
   2  -1   9      128.32      124.47      2.33 o
   3  -1   9       16.41       11.97      0.81 o
   4  -1   9        6.97        6.01      1.04 o
  -5   0   9        2.40        1.58      0.75 o
  -4   0   9      216.57      212.83      6.04 o
  -3   0   9      116.73      122.03      3.71 o
  -2   0   9       24.26       22.59      0.39 o
  -1   0   9      294.66      292.88      3.18 o
   0   0   9      265.54      295.93      3.12 o
   1   0   9       57.60       56.89      1.26 o
   2   0   9       91.92       92.22      2.40 o
   3   0   9      154.65      127.34      2.41 o
   4   0   9        0.75        0.12      0.80 o
  -5   1   9        1.43        1.99      0.62 o
  -3   1   9      200.00      208.37      6.25 o
  -2   1   9      149.48      148.99      1.57 o
  -1   1   9       78.60       73.82      1.05 o
   0   1   9       21.34       22.95      0.98 o
   1   1   9      178.87      167.23      2.60 o
   2   1   9       60.29       59.50      1.70 o
   3   1   9       31.60       30.28      1.41 o
   4   1   9        0.33        0.01      2.99 o
  -4   2   9       55.11       49.07      1.85 o
  -3   2   9      124.05      122.25      2.60 o
  -2   2   9       80.61       83.74      1.25 o
  -1   2   9      248.12      248.20      3.04 o
   0   2   9       11.98       11.30      0.62 o
   1   2   9      308.83      325.56      4.50 o
   2   2   9       42.58       45.24      1.95 o
   3   2   9       48.63       54.31      2.81 o
  -5   3   9        0.33        0.14      0.75 o
  -4   3   9       26.55       23.32      2.02 o
  -3   3   9      282.02      284.80      3.70 o
  -2   3   9      301.86      302.37      3.90 o
  -1   3   9        5.86        5.06      0.52 o
   0   3   9        0.07        0.59      0.42 o
   1   3   9       27.61       27.80      1.16 o
   2   3   9        0.03       -0.11      0.59 o
   3   3   9        0.00       -0.30      0.77 o
  -5   4   9        8.93        5.83      1.24 o
  -4   4   9       60.77       60.91      1.83 o
  -3   4   9        2.55        2.35      0.61 o
  -2   4   9      125.50      126.95      3.03 o
  -1   4   9        8.35        7.45      0.90 o
   0   4   9        2.42        0.72      0.83 o
   1   4   9        0.03        0.34      0.58 o
   2   4   9       10.02       10.21      1.59 o
  -4   5   9       10.96       11.40      1.14 o
  -3   5   9       16.57       14.95      1.30 o
  -2   5   9        6.78        8.91      1.05 o
  -1   5   9       60.91       55.29      2.20 o
   0   5   9        0.45        0.10      0.67 o
   1   5   9       21.08       20.11      1.68 o
  -2   6   9        1.39        3.51      1.24 o
   0  -6  10        1.43        4.31      1.52 o
   1  -6  10        2.06        2.72      1.37 o
  -2  -5  10        1.55        0.74      1.04 o
  -1  -5  10        2.47        1.64      1.10 o
   0  -5  10        6.93        6.70      0.97 o
   1  -5  10      190.56      180.29      3.61 o
   2  -5  10       72.05       68.85      1.94 o
   3  -5  10        0.87        0.61      0.90 o
  -3  -4  10       13.41       12.38      1.40 o
  -2  -4  10       67.42       69.62      2.85 o
  -1  -4  10       38.01       33.11      1.44 o
   0  -4  10       12.50       10.28      0.87 o
   1  -4  10      186.96      176.15      3.06 o
   2  -4  10        8.96        9.21      0.84 o
   3  -4  10       64.11       63.39      1.99 o
   4  -4  10        3.99        5.13      1.13 o
  -4  -3  10        3.74        2.71      0.89 o
  -3  -3  10        0.00       -0.01      0.72 o
  -2  -3  10      307.07      318.58      6.93 o
  -1  -3  10       37.91       44.18      1.33 o
   0  -3  10       76.38       80.14      1.66 o
   1  -3  10       34.37       35.17      1.11 o
   2  -3  10      696.03      713.57      8.66 o
   3  -3  10       42.16       42.74      1.43 o
   4  -3  10        2.16        0.71      0.91 o
  -4  -2  10        0.05       -0.30      0.48 o
  -3  -2  10       17.34       15.35      1.17 o
  -2  -2  10       15.45       18.38      0.66 o
  -1  -2  10       46.54       47.52      0.97 o
   0  -2  10        9.74        9.02      0.44 o
   1  -2  10      299.48      290.68      3.93 o
   2  -2  10       12.01       12.67      0.78 o
   3  -2  10       10.24        8.93      0.81 o
   4  -2  10        0.85        0.40      0.95 o
  -4  -1  10        6.07        4.87      1.03 o
  -3  -1  10        5.80        5.22      0.96 o
  -2  -1  10        1.82        1.70      0.29 o
  -1  -1  10       37.61       30.89      0.64 o
   0  -1  10      112.69      113.95      1.54 o
   1  -1  10      324.46      332.31      4.29 o
   2  -1  10       22.88       26.12      1.09 o
   3  -1  10       78.38       60.31      1.59 o
   4  -1  10       13.40       14.01      1.34 o
  -5   0  10        5.48        4.53      0.89 o
  -3   0  10      122.16      123.71      2.66 o
  -2   0  10       62.46       59.30      0.78 o
  -1   0  10       10.07       10.70      0.37 o
   0   0  10       63.90       68.97      1.10 o
   1   0  10      287.32      301.19      4.53 o
   2   0  10        2.63        2.52      0.70 o
   3   0  10        1.30        1.98      0.61 o
   4   0  10       12.70       16.93      1.46 o
  -3   1  10       71.69       78.17      3.16 o
  -2   1  10       16.94       16.48      0.41 o
  -1   1  10      105.01       96.58      1.30 o
   0   1  10      283.60      307.70      3.67 o
   1   1  10      145.37      141.26      2.37 o
   2   1  10       29.71       29.12      1.28 o
   3   1  10        2.92        3.87      0.92 o
  -4   2  10       24.93       29.24      2.13 o
  -3   2  10      757.57      769.48     10.06 o
  -2   2  10        2.80        2.71      0.39 o
  -1   2  10       80.67       77.85      1.35 o
   0   2  10      131.29      134.77      2.10 o
   1   2  10      973.28      996.68     13.15 o
   2   2  10       44.18       49.35      1.72 o
   3   2  10       17.75       18.31      2.40 o
  -5   3  10        1.54        1.92      0.89 o
  -4   3  10       61.00       56.28      2.54 o
  -3   3  10       26.64       25.70      0.81 o
  -2   3  10        5.33        4.91      0.51 o
  -1   3  10        3.24        4.16      0.58 o
   0   3  10      167.18      161.23      2.77 o
   1   3  10      205.70      211.83      4.75 o
   2   3  10        0.80        0.55      0.64 o
  -4   4  10        5.12        3.34      0.54 o
  -3   4  10        1.73        1.14      0.56 o
  -2   4  10       22.86       21.86      1.22 o
  -1   4  10       57.13       51.91      1.94 o
   0   4  10        0.67        1.39      0.73 o
   1   4  10        4.84        3.15      0.89 o
  -4   5  10        0.05       -0.52      0.65 o
  -3   5  10       24.40       26.90      1.65 o
  -2   5  10       15.65       15.98      1.29 o
  -1   5  10        0.65        2.32      0.86 o
   0   5  10       20.89       20.17      2.93 o
   0  -6  11       11.81       12.63      2.26 o
   1  -6  11        6.85        3.37      1.51 o
  -2  -5  11        0.39       -1.24      1.72 o
  -1  -5  11        4.11        5.58      1.41 o
   0  -5  11       10.07        8.81      1.56 o
   1  -5  11       43.90       48.37      2.67 o
   2  -5  11        4.12        4.39      1.10 o
   3  -5  11        2.67        2.18      1.03 o
  -3  -4  11        0.54        1.34      0.97 o
  -2  -4  11      103.36       93.57      5.97 o
  -1  -4  11        2.80        2.37      0.97 o
   0  -4  11      119.75      110.64      7.55 o
   1  -4  11        0.89        0.45      0.55 o
   2  -4  11        6.58        6.14      0.78 o
   3  -4  11      115.02      121.61      3.53 o
  -3  -3  11        0.06       -0.22      0.69 o
  -2  -3  11        0.07       -0.61      0.61 o
  -1  -3  11        0.00       -0.10      0.67 o
   0  -3  11       49.61       49.25      1.28 o
   1  -3  11       20.79       20.36      0.79 o
   2  -3  11       26.67       25.98      1.12 o
   3  -3  11       18.52       17.45      1.05 o
   4  -3  11        0.00       -0.83      0.83 o
  -4  -2  11        2.19        2.14      0.55 o
  -3  -2  11        0.09        0.38      0.58 o
  -2  -2  11       23.26       22.79      0.86 o
  -1  -2  11       28.02       31.93      0.87 o
   0  -2  11       26.58       25.44      0.73 o
   1  -2  11      255.08      257.67      3.32 o
   2  -2  11       19.73       19.92      0.95 o
   3  -2  11       48.33       52.48      1.55 o
   4  -2  11       27.35       33.26      1.83 o
  -4  -1  11      139.73      137.75      4.80 o
  -3  -1  11       68.91       66.99      2.88 o
  -2  -1  11       32.70       32.18      0.70 o
  -1  -1  11       86.27       81.24      1.16 o
   0  -1  11       31.67       29.44      0.99 o
   1  -1  11        0.02       -0.20      0.33 o
   2  -1  11        4.10        3.46      0.57 o
   3  -1  11        0.81        0.86      0.59 o
   4  -1  11        5.18        8.60      1.24 o
  -5   0  11        0.38        1.30      0.69 o
  -3   0  11       13.15       13.14      0.96 o
  -2   0  11        3.45        2.98      0.23 o
  -1   0  11        3.96        3.39      0.29 o
   0   0  11       18.29       18.98      0.60 o
   1   0  11        0.05        0.09      0.33 o
   2   0  11       18.29       18.76      0.92 o
   3   0  11        8.92        8.58      0.83 o
   4   0  11        1.03        1.77      0.97 o
  -3   1  11       67.55       66.40      1.76 o
  -2   1  11        3.15        3.24      0.25 o
  -1   1  11      316.48      315.46      3.38 o
   0   1  11        8.30        9.61      0.58 o
   1   1  11      181.32      174.99      2.82 o
   2   1  11      110.35      106.63      2.51 o
   3   1  11        0.13        0.80      1.02 o
  -3   2  11       11.50       12.03      0.78 o
  -2   2  11       42.16       41.47      1.13 o
  -1   2  11       26.04       26.00      0.97 o
   0   2  11      101.32      103.62      1.98 o
   1   2  11      192.48      197.11      3.84 o
   2   2  11       19.20       20.70      1.25 o
   3   2  11        7.84       10.00      1.70 o
  -5   3  11        2.04        1.92      0.75 o
  -4   3  11       79.42       78.72      3.23 o
  -3   3  11        0.48        0.08      0.33 o
  -2   3  11       59.76       61.28      2.49 o
  -1   3  11       28.93       30.60      2.02 o
   0   3  11      329.02      329.85      6.19 o
   1   3  11        5.07        5.68      0.97 o
   2   3  11        7.54        6.09      1.10 o
  -4   4  11        5.98        4.12      1.17 o
  -3   4  11       12.87       11.74      0.93 o
  -2   4  11       10.10        9.10      0.94 o
  -1   4  11       10.62       11.06      1.07 o
   0   4  11       83.13       88.34      2.79 o
   1   4  11       35.58       35.02      1.93 o
  -3   5  11        4.42        6.25      0.92 o
  -2   5  11       37.03       38.61      2.03 o
  -1   5  11       19.90       17.20      1.87 o
   0   5  11       44.91       45.25      2.34 o
  -1  -5  12        0.47        0.19      1.13 o
   0  -5  12        4.74        1.54      1.27 o
   1  -5  12       96.70       97.37      5.32 o
   2  -5  12       13.76       13.12      1.89 o
  -2  -4  12        9.69       10.34      1.35 o
  -1  -4  12       35.61       35.76      2.08 o
   0  -4  12        5.10        6.35      1.26 o
   1  -4  12       32.54       30.98      1.56 o
   2  -4  12        5.34        5.99      0.82 o
   3  -4  12       44.08       43.55      2.27 o
  -3  -3  12       90.24       83.20      2.83 o
  -2  -3  12        3.71        2.19      0.80 o
  -1  -3  12       10.60       11.24      1.48 o
   0  -3  12       31.72       27.88      1.15 o
   1  -3  12       34.41       34.86      1.21 o
   2  -3  12       28.37       27.76      1.28 o
   3  -3  12        2.59        1.32      0.66 o
  -4  -2  12        0.06        1.03      1.03 o
  -3  -2  12      231.17      224.18      4.87 o
  -2  -2  12       44.09       42.12      2.23 o
  -1  -2  12        6.76        6.67      0.57 o
   0  -2  12      237.79      235.19      3.32 o
   1  -2  12      551.51      569.37      7.11 o
   2  -2  12        1.20        0.99      0.54 o
   3  -2  12       53.18       58.19      2.00 o
   4  -2  12        5.98        9.70      1.34 o
  -4  -1  12       38.13       40.91      2.33 o
  -3  -1  12      108.52      117.16      4.19 o
  -2  -1  12       22.18       22.37      1.30 o
  -1  -1  12        5.87        5.59      0.36 o
   0  -1  12       57.84       62.05      1.13 o
   1  -1  12      133.82      129.87      2.07 o
   2  -1  12        4.15        3.92      0.63 o
   3  -1  12        1.60        2.83      0.70 o
  -3   0  12       23.62       23.82      1.44 o
  -2   0  12       49.88       50.31      0.87 o
  -1   0  12        0.98        1.00      0.27 o
   0   0  12        5.10        4.35      0.45 o
   1   0  12       13.30       14.11      0.71 o
   2   0  12       84.23       61.70      1.61 o
   3   0  12       15.15       16.34      1.16 o
  -3   1  12       37.64       37.85      1.12 o
  -2   1  12        0.01        0.00      0.21 o
  -1   1  12        6.20        5.31      0.46 o
   0   1  12       38.54       40.25      1.23 o
   1   1  12      108.48      112.27      2.69 o
   2   1  12        2.11        2.12      0.72 o
   3   1  12        1.10        1.88      1.15 o
  -4   2  12       13.63       13.11      1.03 o
  -3   2  12       12.34       10.88      0.77 o
  -2   2  12       99.97      101.21      1.92 o
  -1   2  12       76.73       76.47      2.07 o
   0   2  12       23.27       21.09      1.04 o
   1   2  12       77.70       81.50      2.49 o
   2   2  12        1.62        1.75      0.77 o
  -4   3  12      104.31       99.79      3.77 o
  -3   3  12        0.22        0.05      0.55 o
  -2   3  12        4.63        5.02      0.69 o
  -1   3  12      140.74      133.44      3.95 o
   0   3  12      124.61      126.29      3.27 o
   1   3  12        4.89        6.35      1.17 o
   2   3  12        2.68        1.91      1.31 o
  -4   4  12        0.47        1.92      1.10 o
  -3   4  12       36.50       31.41      1.41 o
  -2   4  12       59.81       61.32      2.09 o
  -1   4  12       10.49        8.45      1.45 o
   0   4  12       27.02       22.90      2.13 o
   1   4  12       61.51       59.89      3.05 o
  -3   5  12       44.46       40.94      1.82 o
  -2   5  12        0.00       -0.26      0.75 o
  -1   5  12        6.67        7.84      1.17 o
  -1  -5  13       21.64       22.71      1.99 o
   0  -5  13       36.72       31.29      2.33 o
   1  -5  13       21.53       16.33      1.89 o
   2  -5  13       26.10       24.86      4.26 o
  -2  -4  13       31.70       31.00      2.02 o
  -1  -4  13        6.05        4.65      1.16 o
   0  -4  13      141.01      124.67      4.03 o
   1  -4  13        4.98        4.23      2.13 o
   2  -4  13       30.00       28.38      1.67 o
   3  -4  13        9.81        9.81      1.71 o
  -3  -3  13      264.70      265.21      6.08 o
  -2  -3  13       25.53       24.64      1.60 o
  -1  -3  13        2.20        1.37      1.37 o
   0  -3  13        2.22        1.23      0.86 o
   1  -3  13      638.52      643.75      8.89 o
   2  -3  13        0.01       -0.43      0.53 o
   3  -3  13        8.76        7.00      1.21 o
  -4  -2  13        7.89       11.74      1.78 o
  -3  -2  13       50.09       49.87      1.81 o
  -2  -2  13       20.54       18.13      3.29 o
  -1  -2  13        6.97        7.79      1.99 o
   0  -2  13      468.01      458.94     13.76 o
   1  -2  13       17.05       17.18      0.90 o
   2  -2  13        1.50        1.46      0.57 o
   3  -2  13       22.92       20.66      1.18 o
  -4  -1  13        0.15        0.62      0.89 o
  -3  -1  13        2.89        2.81      1.03 o
  -2  -1  13      191.71      189.06      2.85 o
  -1  -1  13       21.18       20.25      0.97 o
   0  -1  13       51.75       51.39      1.24 o
   1  -1  13        0.04        0.82      0.45 o
   2  -1  13      100.16       88.16      2.23 o
   3  -1  13        3.68        5.05      0.84 o
  -4   0  13       31.62       32.26      1.65 o
  -3   0  13        7.00        7.00      0.96 o
  -2   0  13        8.10        8.14      0.49 o
  -1   0  13       12.09       13.59      0.61 o
   0   0  13       29.51       24.61      0.98 o
   1   0  13        0.53        0.49      0.44 o
   2   0  13       28.44       24.60      1.12 o
   3   0  13       18.40       20.21      1.56 o
  -2   1  13        6.35        7.24      0.49 o
  -1   1  13      132.83      137.36      2.50 o
   0   1  13       96.82       93.82      2.91 o
   1   1  13       14.93       15.81      1.16 o
   2   1  13        7.30        7.43      0.93 o
  -4   2  13      464.80      481.26     12.70 o
  -3   2  13        3.07        2.89      0.55 o
  -2   2  13       24.89       25.67      1.13 o
  -1   2  13       31.15       29.68      1.31 o
   0   2  13      195.06      198.94      5.53 o
   1   2  13       25.99       26.47      2.37 o
   2   2  13        5.06        7.64      3.26 o
  -4   3  13       91.89       91.21      3.64 o
  -3   3  13        7.15        8.25      0.83 o
  -2   3  13        0.05        0.11      0.52 o
  -1   3  13      173.33      170.27      3.81 o
   0   3  13      187.67      206.36      5.61 o
   1   3  13        6.46        6.04      1.11 o
  -3   4  13       38.90       34.80      2.86 o
  -2   4  13       92.43       88.24      2.57 o
  -1   4  13       14.59       13.83      1.25 o
   0   4  13       27.52       25.48      2.28 o
   0  -5  14        0.00       -0.84      1.17 o
   1  -5  14        0.87        0.30      1.29 o
  -2  -4  14       21.54       22.48      1.86 o
  -1  -4  14        1.87        1.90      1.05 o
   0  -4  14       25.01       23.96      1.89 o
   1  -4  14       13.34       13.33      1.78 o
   2  -4  14       48.37       51.62      2.89 o
  -3  -3  14       38.03       36.88      2.23 o
  -2  -3  14        0.24       -0.17      0.79 o
  -1  -3  14        5.53        4.77      1.30 o
   0  -3  14       12.41       13.46      1.92 o
   1  -3  14       11.21        9.49      1.54 o
   2  -3  14       24.08       21.87      1.92 o
   3  -3  14       15.90       13.09      1.72 o
  -3  -2  14        1.46        0.90      0.62 o
  -2  -2  14       17.95       19.75      1.30 o
  -1  -2  14        7.41        5.93      0.95 o
   0  -2  14       68.01       63.82      2.52 o
   1  -2  14      295.51      294.72      4.74 o
   2  -2  14       43.65       47.20      1.66 o
   3  -2  14        6.54       10.59      1.15 o
  -4  -1  14       14.03       13.52      1.51 o
  -3  -1  14        0.42       -0.62      0.82 o
  -2  -1  14        4.52        5.01      1.06 o
  -1  -1  14        4.22        5.18      0.85 o
   0  -1  14        1.04       -0.39      0.69 o
   1  -1  14       35.02       34.89      1.35 o
   2  -1  14        0.60        0.84      0.60 o
   3  -1  14       14.95       15.98      1.26 o
  -4   0  14        1.54        2.95      0.75 o
  -3   0  14       31.07       33.01      1.92 o
  -2   0  14       22.58       22.34      0.79 o
  -1   0  14        4.26        5.28      0.80 o
   0   0  14      100.45       95.21      2.96 o
   1   0  14       54.59       50.93      2.19 o
   2   0  14        6.78        6.71      0.89 o
   3   0  14       26.27       27.45      3.16 o
  -2   1  14        0.00       -0.24      0.41 o
  -1   1  14       81.41       86.69      2.23 o
   0   1  14       82.75       78.42      2.78 o
   1   1  14       73.85       71.58      3.91 o
   2   1  14       27.50       27.07      2.06 o
  -4   2  14        2.92        1.30      0.69 o
  -3   2  14       18.50       16.96      1.20 o
  -2   2  14       22.01       21.27      1.24 o
  -1   2  14        1.32        1.44      0.60 o
   0   2  14        0.38       -0.51      0.57 o
   1   2  14        0.36       -0.91      0.91 o
   2   2  14        3.41        5.99      1.54 o
  -4   3  14        0.56        0.21      0.89 o
  -3   3  14        0.13       -0.29      0.44 o
  -2   3  14        1.17        1.53      0.62 o
  -1   3  14       38.81       42.67      1.77 o
   0   3  14       12.66       11.22      1.18 o
   1   3  14       33.90       36.42      1.99 o
  -3   4  14        4.75        4.39      1.54 o
  -2   4  14       23.97       26.22      1.46 o
  -1   4  14        6.74        8.14      1.19 o
   0   4  14        8.68        8.05      1.16 o
  -2  -4  15        2.49        0.62      1.65 o
  -1  -4  15       10.45        8.31      1.40 o
   0  -4  15        0.33       -0.79      0.96 o
   1  -4  15       13.24       16.16      1.86 o
   2  -4  15       14.61       14.60      2.26 o
  -2  -3  15        4.04        2.02      1.34 o
  -1  -3  15       60.44       56.39      2.50 o
   0  -3  15       71.59       74.77      2.96 o
   1  -3  15        3.62        5.43      2.23 o
   2  -3  15        2.61        2.40      1.22 o
  -3  -2  15        0.61        1.04      0.62 o
  -2  -2  15       45.14       49.02      2.75 o
  -1  -2  15       85.59       89.55      2.93 o
   0  -2  15      179.72      187.40      4.90 o
   1  -2  15       37.70       39.94      2.57 o
   2  -2  15        0.09       -0.53      0.99 o
  -4  -1  15       18.26       20.45      1.78 o
  -3  -1  15        0.04       -0.27      0.89 o
  -2  -1  15       22.37       24.26      1.33 o
  -1  -1  15       90.42       93.75      2.88 o
   0  -1  15      423.42      424.45      8.90 o
   1  -1  15       20.55       18.84      1.58 o
   2  -1  15        0.88        3.28      2.68 o
  -4   0  15        4.00        3.71      0.89 o
  -3   0  15       14.96       12.22      1.30 o
  -2   0  15       75.18       75.69      1.85 o
  -1   0  15        4.01        3.68      0.79 o
   0   0  15       86.80       85.97      4.77 o
   1   0  15      233.90      229.83      8.96 o
   2   0  15        9.87       10.14      1.50 o
  -4   1  15        5.30        2.95      0.69 o
  -3   1  15       17.80       18.94      1.58 o
  -2   1  15        8.57        9.49      0.75 o
  -1   1  15       10.72       11.85      0.93 o
   0   1  15      192.48      197.69      5.02 o
   1   1  15       23.66       21.40      1.75 o
   2   1  15        9.18       11.39      2.16 o
  -4   2  15        0.00        0.69      0.75 o
  -3   2  15        2.40        2.75      0.96 o
  -2   2  15        1.27        0.29      0.52 o
  -1   2  15       18.17       19.69      1.23 o
   0   2  15        6.15        7.51      1.30 o
   1   2  15        2.77        2.45      0.91 o
  -3   3  15        0.01        0.09      0.51 o
  -2   3  15       91.34       96.64      2.80 o
  -1   3  15       93.09       97.50      2.83 o
   0   3  15        2.83        2.82      0.92 o
  -2   4  15        0.01        0.04      0.68 o
  -1   4  15      134.47      136.86      4.77 o
  -1  -4  16       12.94        8.74      1.43 o
   0  -4  16       25.48       24.32      2.06 o
   1  -4  16       42.61       45.29      2.81 o
  -2  -3  16        6.68        8.82      1.18 o
  -1  -3  16       60.23       61.35      2.64 o
   0  -3  16      114.59      113.53      7.72 o
   1  -3  16       27.80       30.97      2.78 o
   2  -3  16        0.72        2.75      1.44 o
  -3  -2  16        1.12        1.62      0.67 o
  -2  -2  16       18.10       18.57      1.38 o
  -1  -2  16       15.59       16.87      1.65 o
   0  -2  16       32.05       34.78      2.06 o
   1  -2  16        0.57        0.47      1.24 o
   2  -2  16        0.20       -0.16      1.05 o
  -3  -1  16       71.03       65.89      3.23 o
  -2  -1  16        0.61        0.50      1.17 o
  -1  -1  16       11.78       13.27      1.23 o
   0  -1  16       25.54       25.71      1.74 o
   1  -1  16        1.37        2.58      1.05 o
   2  -1  16        4.54        5.17      1.34 o
  -3   0  16       53.60       52.50      2.68 o
  -2   0  16       47.28       52.91      1.88 o
  -1   0  16        5.60        5.58      1.34 o
   0   0  16        6.95        7.75      1.18 o
   1   0  16        2.02        1.23      0.97 o
   2   0  16       12.74       15.08      1.82 o
  -4   1  16       18.02       17.30      1.44 o
  -2   1  16       19.60       20.68      1.06 o
  -1   1  16       76.42       76.28      2.22 o
   0   1  16        2.75        3.82      1.92 o
   1   1  16        6.67        5.95      1.31 o
  -3   2  16        8.07        6.93      1.30 o
  -2   2  16      218.18      232.53     11.43 o
  -1   2  16       15.10       13.12      1.12 o
   0   2  16        0.98        1.11      0.74 o
   1   2  16        0.24        0.92      0.91 o
  -3   3  16        6.15        4.85      1.00 o
  -2   3  16       22.42       20.97      1.85 o
  -1   3  16       31.43       28.15      2.51 o
   0   3  16       67.46       74.38      3.31 o
   0  -4  17        8.27       10.29      2.54 o
  -2  -3  17        2.47        3.71      1.58 o
  -1  -3  17        0.73        0.56      0.94 o
   0  -3  17       19.19       19.82      1.86 o
   1  -3  17        6.14        5.15      1.43 o
  -2  -2  17        6.11        7.61      2.37 o
  -1  -2  17        6.79        6.03      1.30 o
   0  -2  17      135.68      134.69      4.15 o
   1  -2  17       11.01       12.15      1.62 o
   2  -2  17        4.48        5.88      1.89 o
  -3  -1  17        0.13        0.55      1.03 o
  -2  -1  17       52.57       55.57      2.12 o
  -1  -1  17        0.01       -0.03      0.78 o
   0  -1  17      104.15       98.90      3.98 o
   1  -1  17       13.08       11.94      1.55 o
   2  -1  17        0.83        1.87      1.28 o
  -3   0  17       12.97       10.09      1.51 o
  -2   0  17       27.39       31.05      2.09 o
  -1   0  17        0.01       -0.63      0.63 o
   0   0  17      104.77      110.15      9.47 o
   1   0  17        8.95        7.39      1.38 o
  -3   1  17       15.89       16.88      1.72 o
  -2   1  17        7.18        5.80      0.75 o
  -1   1  17       47.95       50.16      2.27 o
   0   1  17        0.01       -0.82      0.82 o
   1   1  17        0.17       -0.29      0.99 o
  -3   2  17        1.20        0.82      1.03 o
  -2   2  17        9.11       11.63      0.95 o
  -1   2  17        1.83        1.48      0.75 o
   0   2  17        7.60        6.83      1.11 o
  -2   3  17       10.47       15.08      1.61 o
  -1   3  17       36.97       37.33      4.22 o
  -1  -3  18        4.10        1.51      1.78 o
   0  -3  18        3.45        2.60      1.58 o
  -2  -2  18       53.42       57.68      2.39 o
  -1  -2  18       31.21       33.76      3.74 o
   0  -2  18        0.82        0.42      1.02 o
   1  -2  18       23.59       25.14      8.34 o
  -2  -1  18       41.24       42.68      1.95 o
  -1  -1  18       73.61       73.55      2.74 o
   0  -1  18       24.57       23.72      5.52 o
   1  -1  18       16.34       15.99      2.37 o
  -3   0  18       12.39       11.94      1.58 o
  -2   0  18        5.67        5.57      0.94 o
  -1   0  18       85.28       90.02      3.03 o
   0   0  18       81.58       91.30     11.39 o
   1   0  18        0.93        2.03      1.14 o
  -3   1  18       15.83       12.56      1.65 o
  -2   1  18       33.98       35.89      1.75 o
  -1   1  18       23.07       24.43      1.73 o
   0   1  18       62.82       73.30      4.26 o
  -2   2  18        1.87        1.44      0.69 o
  -1   2  18       12.19       13.67      1.24 o
  -1  -2  19       12.11       12.22      2.40 o
   0  -2  19        3.93        3.02      1.85 o
  -2  -1  19        7.90        6.56      1.08 o
  -1  -1  19      170.00      172.68      5.70 o
   0  -1  19        4.94        4.76      1.44 o
  -2   0  19        1.56        2.16      0.87 o
  -1   0  19       80.34       84.02      2.55 o
   0   0  19        0.08        1.08      1.02 o
  -1   1  19        9.23       10.82      1.78 o
 
